# Supplementary material for: Examination of the skeletal proteome of the brittle star Ophiocoma wendtii reveals overall conservation of proteins but variation in spicule matrix proteins
Source: Proteome Sci. 2015 Feb 7;13:7. doi: 10.1186/s12953-015-0064-7 (PMC4336488; doi:10.1186/s12953-015-0064-7)
Supplement: Additional file 1: — Spicule matrix proteins from 20 SDS PAGE gel slices compared to gastrula transcriptome identified with >90% confidence. The files lists gastrula transcript ID, proteins identified, Protein ID probability, number of unique peptide counts, unique spectrum counts, total spectrum counts, peptide sequence, best peptide ID probability, best Mascot score and best Mascot identity score. [file 12953_2015_64_MOESM1_ESM.xls]

## Sheet: Additional File 1
Transcript ID number	Protein name	Protein ID probability	Exclusive unique peptide count	Exclusive unique spectrum count	Total spectrum count	Peptide sequence	Best Peptide identification probability	Best Mascot Ion score	Best Mascot Identity score
ORF1_CSULB_Contigs_CONTIG00998	Agrin; Kazal inhibitor	0.998	2	2	2	ICATNAVTYDSK	0.984	53.4	42.8
ORF1_CSULB_Contigs_CONTIG00998	Agrin; Kazal inhibitor	0.998	2	2	2	LDEAYYIDNK	0.984	53.2	42.3
ORF1_CSULB_Contigs_CONTIG00998	Agrin; Kazal inhibitor	0.856	1	1	1	ICATNAVTYDSK	0.997	68.8	42.8
ORF1_CSULB_Contigs_CONTIG00998	Agrin; Kazal inhibitor	0.895	1	1	1	ICATNAVTYDSK	0.994	66.3	43.3
ORF1_CSULB_Contigs_CONTIG00998	Agrin; Kazal inhibitor	0.913	1	1	1	ICATNAVTYDSK	0.993	66.3	43.2
ORF1_CSULB_Contigs_CONTIG00998	Agrin; Kazal inhibitor	0.911	1	1	1	ICATNAVTYDSK	0.994	67.9	43.3
ORF1_CSULB_Contigs_CONTIG00998	Agrin; Kazal inhibitor	0.891	1	1	1	ICATNAVTYDSK	0.997	69.4	43.3
ORF1_CSULB_Contigs_CONTIG00998	Agrin; Kazal inhibitor	0.917	1	1	1	ICATNAVTYDSK	0.997	73.8	43.3
ORF1_CSULB_Contigs_CONTIG00998	Agrin; Kazal inhibitor	0.93	1	1	1	ICATNAVTYDSK	0.997	75.8	43.4
ORF1_CSULB_Contigs_CONTIG00998	Agrin; Kazal inhibitor	0.926	1	1	1	ICATNAVTYDSK	0.997	77.8	43.2
ORF1_CSULB_Contigs_CONTIG00998	Agrin; Kazal inhibitor	0.998	2	2	2	ICATNAVTYDSK	0.997	75.9	43.3
ORF1_CSULB_Contigs_CONTIG00998	Agrin; Kazal inhibitor	0.998	2	2	2	LDEAYYIDNK	0.968	51	42.1
ORF1_CSULB_Contigs_CONTIG00998	Agrin; Kazal inhibitor	1	3	3	3	ICATNAVTYDSK	0.997	79.8	43.3
ORF1_CSULB_Contigs_CONTIG00998	Agrin; Kazal inhibitor	1	3	3	3	KLDEAYYIDNK	0.935	47.9	44.2
ORF1_CSULB_Contigs_CONTIG00998	Agrin; Kazal inhibitor	1	3	3	3	LDEAYYIDNK	0.986	58.3	42.5
ORF1_CSULB_Contigs_CONTIG00998	Agrin; Kazal inhibitor	1	3	4	4	ICATNAVTYDSK	0.997	86.1	43.3
ORF1_CSULB_Contigs_CONTIG00998	Agrin; Kazal inhibitor	1	3	4	4	KLDEAYYIDNK	0.95	50.2	44.2
ORF1_CSULB_Contigs_CONTIG00998	Agrin; Kazal inhibitor	1	3	4	4	LDEAYYIDNK	0.99	61.5	42.3
ORF1_CSULB_Contigs_CONTIG00998	Agrin; Kazal inhibitor	0.923	1	1	1	ICATNAVTYDSK	0.997	76.6	43.1
ORF1_CSULB_Contigs_CONTIG00998	Agrin; Kazal inhibitor	0.926	1	1	1	ICATNAVTYDSK	0.997	77.5	43.4
ORF1_CSULB_Contigs_CONTIG00998	Agrin; Kazal inhibitor	0.888	1	1	1	ICATNAVTYDSK	0.966	50.7	43.2
ORF1_CSULB_Contigs_CONTIG07694	Glut Peptide Cyclotransferase	0.845	1	1	1	MFQTFAVEYLHLR	0.908	41.4	44.9
ORF1_CSULB_Contigs_CONTIG07694	Glut Peptide Cyclotransferase	0.911	1	1	1	MFQTFAVEYLHLR	0.997	63.5	44.9
ORF1_CSULB_Contigs_CONTIG07694	Glut Peptide Cyclotransferase	0.891	1	1	1	MFQTFAVEYLHLR	0.967	49.4	44.9
ORF1_CSULB_Contigs_CONTIG07694	Glut Peptide Cyclotransferase	0.917	1	1	1	MFQTFAVEYLHLR	0.971	52.3	44.9
ORF1_CSULB_Contigs_CONTIG07694	Glut Peptide Cyclotransferase	0.981	2	2	2	ALHKYTINNLNK	0.628	28.9	42.6
ORF1_CSULB_Contigs_CONTIG07694	Glut Peptide Cyclotransferase	0.981	2	2	2	MFQTFAVEYLHLR	0.984	52.2	44.9
ORF1_CSULB_Contigs_CONTIG07694	Glut Peptide Cyclotransferase	0.896	1	1	1	MFQTFAVEYLHLR	0.929	44	45
ORF1_CSULB_Contigs_FKK7YRX02LN6ZZ	Unknown	0.998	2	2	2	LAQVAGLTNIDR	0.989	45.4	42
ORF1_CSULB_Contigs_FKK7YRX02LN6ZZ	Unknown	0.998	2	2	2	MYAEELDPLLIAR	0.997	57.5	45
ORF1_CSULB_Contigs_FKK7YRX02LN6ZZ	Unknown	1	3	4	4	KLAQVAGLTNIDR	0.992	49.2	40.3
ORF1_CSULB_Contigs_FKK7YRX02LN6ZZ	Unknown	1	3	4	4	LAQVAGLTNIDR	0.957	45.9	42
ORF1_CSULB_Contigs_FKK7YRX02LN6ZZ	Unknown	1	3	4	4	MYAEELDPLLIAR	0.997	68.5	45
ORF1_CSULB_Contigs_FKK7YRX02LN6ZZ	Unknown	0.998	2	2	2	KLAQVAGLTNIDR	0.997	66.1	40.3
ORF1_CSULB_Contigs_FKK7YRX02LN6ZZ	Unknown	0.998	2	2	2	LAQVAGLTNIDR	0.992	59.9	42
ORF1_CSULB_Contigs_FKK7YRX02LN6ZZ	Unknown	1	3	3	3	KLAQVAGLTNIDR	0.992	51.2	40.3
ORF1_CSULB_Contigs_FKK7YRX02LN6ZZ	Unknown	1	3	3	3	LAQVAGLTNIDR	0.992	62.8	42.3
ORF1_CSULB_Contigs_FKK7YRX02LN6ZZ	Unknown	1	3	3	3	MYAEELDPLLIAR	0.993	67	45
ORF1_CSULB_Contigs_FKK7YRX02LN6ZZ	Unknown	1	3	3	3	KLAQVAGLTNIDR	0.985	48.3	40.3
ORF1_CSULB_Contigs_FKK7YRX02LN6ZZ	Unknown	1	3	3	3	LAQVAGLTNIDR	0.992	64.2	41.9
ORF1_CSULB_Contigs_FKK7YRX02LN6ZZ	Unknown	1	3	3	3	MYAEELDPLLIAR	0.995	70.5	44.8
ORF1_CSULB_Contigs_FKK7YRX02LN6ZZ	Unknown	1	3	5	5	KLAQVAGLTNIDR	0.997	69.7	40.3
ORF1_CSULB_Contigs_FKK7YRX02LN6ZZ	Unknown	1	3	5	5	LAQVAGLTNIDR	0.991	62.4	42
ORF1_CSULB_Contigs_FKK7YRX02LN6ZZ	Unknown	1	3	5	5	MYAEELDPLLIAR	0.995	70.8	44.8
ORF1_CSULB_Contigs_FKK7YRX02LN6ZZ	Unknown	1	3	5	5	KLAQVAGLTNIDR	0.997	71.3	40.3
ORF1_CSULB_Contigs_FKK7YRX02LN6ZZ	Unknown	1	3	5	5	LAQVAGLTNIDR	0.994	63.3	42.3
ORF1_CSULB_Contigs_FKK7YRX02LN6ZZ	Unknown	1	3	5	5	MYAEELDPLLIAR	0.997	79.5	44.8
ORF1_CSULB_Contigs_FKK7YRX02LN6ZZ	Unknown	1	3	5	5	KLAQVAGLTNIDR	0.997	70.7	40.3
ORF1_CSULB_Contigs_FKK7YRX02LN6ZZ	Unknown	1	3	5	5	LAQVAGLTNIDR	0.976	52.8	42.3
ORF1_CSULB_Contigs_FKK7YRX02LN6ZZ	Unknown	1	3	5	5	MYAEELDPLLIAR	0.997	77.5	44.8
ORF1_CSULB_Contigs_FKK7YRX02LN6ZZ	Unknown	1	3	5	5	KLAQVAGLTNIDR	0.994	65.6	40.3
ORF1_CSULB_Contigs_FKK7YRX02LN6ZZ	Unknown	1	3	5	5	LAQVAGLTNIDR	0.992	63.6	42
ORF1_CSULB_Contigs_FKK7YRX02LN6ZZ	Unknown	1	3	5	5	MYAEELDPLLIAR	0.997	81.1	44.6
ORF1_CSULB_Contigs_FKK7YRX02LN6ZZ	Unknown	1	3	4	4	KLAQVAGLTNIDR	0.991	51.2	40.3
ORF1_CSULB_Contigs_FKK7YRX02LN6ZZ	Unknown	1	3	4	4	LAQVAGLTNIDR	0.991	62.7	42
ORF1_CSULB_Contigs_FKK7YRX02LN6ZZ	Unknown	1	3	4	4	MYAEELDPLLIAR	0.996	71.6	45
ORF1_CSULB_Contigs_FKK7YRX02LN6ZZ	Unknown	0.998	2	3	3	KLAQVAGLTNIDR	0.992	52.8	40.3
ORF1_CSULB_Contigs_FKK7YRX02LN6ZZ	Unknown	0.998	2	3	3	MYAEELDPLLIAR	0.994	67	45
ORF1_CSULB_Contigs_FKK7YRX02LN6ZZ	Unknown	1	3	3	3	KLAQVAGLTNIDR	0.997	67.4	40.3
ORF1_CSULB_Contigs_FKK7YRX02LN6ZZ	Unknown	1	3	3	3	LAQVAGLTNIDR	0.98	54.6	41.9
ORF1_CSULB_Contigs_FKK7YRX02LN6ZZ	Unknown	1	3	3	3	MYAEELDPLLIAR	0.997	75.8	44.9
ORF1_CSULB_Contigs_FKK7YRX02LN6ZZ	Unknown	0.998	2	2	2	KLAQVAGLTNIDR	0.99	53.2	40.3
ORF1_CSULB_Contigs_FKK7YRX02LN6ZZ	Unknown	0.998	2	2	2	MYAEELDPLLIAR	0.997	77.4	44.8
ORF1_CSULB_Contigs_FKK7YRX02LN6ZZ	Unknown	0.992	2	2	2	KLAQVAGLTNIDR	0.833	32.3	40.3
ORF1_CSULB_Contigs_FKK7YRX02LN6ZZ	Unknown	0.992	2	2	2	MYAEELDPLLIAR	0.995	65.7	44.8
ORF1_CSULB_Contigs_FKK7YRX02LN6ZZ	Unknown	1	3	3	3	KLAQVAGLTNIDR	0.975	46.4	40.3
ORF1_CSULB_Contigs_FKK7YRX02LN6ZZ	Unknown	1	3	3	3	LAQVAGLTNIDR	0.831	37.7	42
ORF1_CSULB_Contigs_FKK7YRX02LN6ZZ	Unknown	1	3	3	3	MYAEELDPLLIAR	0.995	66	44.8
ORF1_CSULB_Contigs_FKK7YRX02LN6ZZ	Unknown	0.996	2	2	2	KLAQVAGLTNIDR	0.917	36.3	40.3
ORF1_CSULB_Contigs_FKK7YRX02LN6ZZ	Unknown	0.996	2	2	2	MYAEELDPLLIAR	0.997	68.3	44.8
ORF1_CSULB_Contigs_FKK7YRX02MCX1J	Ficolin-stop codons	0.26	1	1	1	LTNQDDYELKIEMEDSDGER	0.517	27.2	40.9
ORF1_CSULB_Contigs_FKK7YRX02MCX1J	Ficolin-stop codons	0.964	2	2	2	LTNQDDYELK	0.799	38.8	43.3
ORF1_CSULB_Contigs_FKK7YRX02MCX1J	Ficolin-stop codons	0.964	2	2	2	LTNQDDYELKIEMEDSDGERR	0.82	32.1	42.6
ORF1_CSULB_Contigs_FKK7YRX02MCX1J	Ficolin-stop codons	0.841	1	1	1	LTNQDDYELK	0.922	45.8	43.2
ORF1_CSULB_Contigs_FKK7YRX02MCX1J	Ficolin-stop codons	0.374	1	1	1	LTNQDDYELK	0.52	30.4	43.4
ORF1_CSULB_Contigs_FKK7YRX02MCX1J	Ficolin-stop codons	0.93	2	2	2	LTNQDDYELK	0.687	34.2	43.2
ORF1_CSULB_Contigs_FKK7YRX02MCX1J	Ficolin-stop codons	0.93	2	2	2	LTNQDDYELKIEMEDSDGERR	0.775	33	43.4
ORF1_CSULB_Contigs_FKK7YRX02MCX1J	Ficolin-stop codons	0.593	1	1	1	LTNQDDYELK	0.771	37.7	43.1
ORF1_CSULB_Contigs_FKK7YRX02MCX1J	Ficolin-stop codons	0.874	1	1	1	LTNQDDYELK	0.923	44.9	43.1
ORF1_CSULB_Contigs_FKK7YRX02MCX1J	Ficolin-stop codons	0.761	1	1	1	LTNQDDYELK	0.821	38.2	43.1
ORF1_CSULB_Contigs_FKK7YRX02MCX1J	Ficolin-stop codons	0.972	2	2	2	LTNQDDYELK	0.94	47.9	43.4
ORF1_CSULB_Contigs_FKK7YRX02MCX1J	Ficolin-stop codons	0.972	2	2	2	LTNQDDYELKIEMEDSDGERR	0.535	24.3	43.3
ORF1_CSULB_Contigs_FKK7YRX02MCX1J	Ficolin-stop codons	0.749	1	1	1	LTNQDDYELK	0.805	37.7	43
ORF1_CSULB_Contigs_FKK7YRX02MJ7C2	EGF- stop codons	0.544	1	1	1	EELQEMSNCILLSHNMFAIDVNECSSNPCQNGATCLNQVNNY	0.643	7.15	27.5
ORF1_CSULB_Contigs_FKK7YRX02MJ7C2	EGF- stop codons	0.895	2	2	2	ECLQEMSNCILLSHNMFAIDVNECSSNPCQNGATCLNQVNNY	0.725	12.2	27.5
ORF1_CSULB_Contigs_FKK7YRX02MJ7C2	EGF- stop codons	0.895	2	2	2	EELQEMSNCILLSHNMFAIDVNECSSNPCQNGATCLNQVNNY	0.617	13.8	27.8
ORF1_CSULB_Contigs_FKK7YRX02MJ7C2	EGF- stop codons	0.486	1	1	1	EFLQEMSNCILLSHNMFAIDVNECSSNPCQNGATCLNQVNNY	0.547	5.25	26.5
ORF1_CSULB_Contigs_FKK7YRX02MJ7C2	EGF- stop codons	0.95	3	3	3	ECLQEMSNCILLSHNMFAIDVNECSSNPCQNGATCLNQVNNY	0.606	14.6	27.3
ORF1_CSULB_Contigs_FKK7YRX02MJ7C2	EGF- stop codons	0.95	3	3	3	EDLQEMSNCILLSHNMFAIDVNECSSNPCQNGATCLNQVNNY	0.647	6.38	26.2
ORF1_CSULB_Contigs_FKK7YRX02MJ7C2	EGF- stop codons	0.95	3	3	3	ETLQEMSNCILLSHNMFAIDVNECSSNPCQNGATCLNQVNNY	0.644	5.91	25.9
ORF1_CSULB_Contigs_FKK7YRX02MJ7C2	EGF- stop codons	0.934	3	3	3	EELQEMSNCILLSHNMFAIDVNECSSNPCQNGATCLNQVNNY	0.561	12.3	26.4
ORF1_CSULB_Contigs_FKK7YRX02MJ7C2	EGF- stop codons	0.934	3	3	3	ESLQEMSNCILLSHNMFAIDVNECSSNPCQNGATCLNQVNNY	0.658	10.9	25.5
ORF1_CSULB_Contigs_FKK7YRX02MJ7C2	EGF- stop codons	0.934	3	3	3	ETLQEMSNCILLSHNMFAIDVNECSSNPCQNGATCLNQVNNY	0.56	6.04	26.4
ORF1_CSULB_Contigs_FKK7YRX02NAK7G,ORF2_CSULB_Contigs_FKK7YRX02MFMU0	Ca receptor-stop codons	0.368	1	1	1	LQHLQDTSEGSTNSDNSQNGNMDADMDPMLEEPEEGSEKECRK	0.501	13.4	28.1
ORF1_CSULB_Contigs_FKK7YRX02NAK7G,ORF2_CSULB_Contigs_FKK7YRX02MFMU0	Ca receptor-stop codons	0.825	2	2	2	LQHLQDTSEGSTDSDNSQNGNMDADMDPMLEEPEEGSEKECRK	0.599	5.21	28.1
ORF1_CSULB_Contigs_FKK7YRX02NAK7G,ORF2_CSULB_Contigs_FKK7YRX02MFMU0	Ca receptor-stop codons	0.825	2	2	2	LQHLQDTSEGSTMSDNSQNGNMDADMDPMLEEPEEGSEKECRK	0.564	6.92	27.6
ORF1_CSULB_Contigs_FKK7YRX02NAK7G,ORF2_CSULB_Contigs_FKK7YRX02MFMU0	Ca receptor-stop codons	0.516	1	1	1	LQHLQDTSEGSTMSDNSQNGNMDADMDPMLEEPEEGSEKECRK	0.597	8.93	26.2
ORF1_CSULB_Contigs_FKK7YRX02NAK7G,ORF2_CSULB_Contigs_FKK7YRX02MFMU0	Ca receptor-stop codons	0.939	3	3	4	LQHLQDTSEGSTMSDNSQNGNMDADMDPMLEEPEEGSEKECRK	0.644	9.61	27
ORF1_CSULB_Contigs_FKK7YRX02NAK7G,ORF2_CSULB_Contigs_FKK7YRX02MFMU0	Ca receptor-stop codons	0.939	3	3	4	LQHLQDTSEGSTSSDNSQNGNMDADMDPMLEEPEEGSEKECRK	0.575	7.15	29.6
ORF1_CSULB_Contigs_FKK7YRX02NAK7G,ORF2_CSULB_Contigs_FKK7YRX02MFMU0	Ca receptor-stop codons	0.939	3	3	4	LQHLQDTSEGSTWSDNSQNGNMDADMDPMLEEPEEGSEKECR	0.595	3.96	26.1
ORF1_CSULB_Contigs_FKK7YRX02NAK7G,ORF2_CSULB_Contigs_FKK7YRX02MFMU0	Ca receptor-stop codons	0.838	2	2	2	LQHLQDTSEGSTCSDNSQNGNMDADMDPMLEEPEEGSEKECR	0.602	3.45	25.3
ORF1_CSULB_Contigs_FKK7YRX02NAK7G,ORF2_CSULB_Contigs_FKK7YRX02MFMU0	Ca receptor-stop codons	0.838	2	2	2	LQHLQDTSEGSTSSDNSQNGNMDADMDPMLEEPEEGSEKECR	0.592	9.35	26.8
ORF1_CSULB_Contigs_FKK7YRX02NAK7G,ORF2_CSULB_Contigs_FKK7YRX02MFMU0	Ca receptor-stop codons	0.867	2	2	2	LQHLQDTSEGSTCSDNSQNGNMDADMDPMLEEPEEGSEKECRK	0.662	9.11	26.1
ORF1_CSULB_Contigs_FKK7YRX02NAK7G,ORF2_CSULB_Contigs_FKK7YRX02MFMU0	Ca receptor-stop codons	0.867	2	2	2	LQHLQDTSEGSTMSDNSQNGNMDADMDPMLEEPEEGSEKECRK	0.606	10.7	26.9
ORF1_CSULB_Contigs_FKK7YRX02NAK7G,ORF2_CSULB_Contigs_FKK7YRX02MFMU0	Ca receptor-stop codons	0.419	1	1	1	LQHLQDTSEGSTESDNSQNGNMDADMDPMLEEPEEGSEKECRK	0.522	2.64	25.3
ORF1_CSULB_Contigs_FKK7YRX02O1QFC	Collagen	0.862	1	1	1	LPFIDVAPADIGSK	0.997	67.2	43.1
ORF1_CSULB_Contigs_FKK7YRX02O1QFC	Collagen	0.856	1	1	1	LPFIDVAPADIGSK	0.996	67	42.9
ORF1_CSULB_Contigs_FKK7YRX02O1QFC	Collagen	0.895	1	1	1	LPFIDVAPADIGSK	0.956	49.9	43
ORF1_CSULB_Contigs_FKK7YRX02O1QFC	Collagen	0.913	1	1	1	LPFIDVAPADIGSK	0.966	52.8	43.2
ORF1_CSULB_Contigs_FKK7YRX02O1QFC	Collagen	0.911	1	1	1	LPFIDVAPADIGSK	0.996	70.3	43
ORF1_CSULB_Contigs_FKK7YRX02O1QFC	Collagen	0.891	1	1	1	LPFIDVAPADIGSK	0.996	68.2	43
ORF1_CSULB_Contigs_FKK7YRX02O1QFC	Collagen	0.917	1	1	1	LPFIDVAPADIGSK	0.995	66.3	43
ORF1_CSULB_Contigs_FKK7YRX02O1QFC	Collagen	0.93	1	1	1	LPFIDVAPADIGSK	0.991	64.3	43.1
ORF1_CSULB_Contigs_FKK7YRX02O1QFC	Collagen	0.926	1	1	1	LPFIDVAPADIGSK	0.985	58.8	43
ORF1_CSULB_Contigs_FKK7YRX02O1QFC	Collagen	0.867	1	1	1	LPFIDVAPADIGSK	0.9	42.9	43
ORF1_CSULB_Contigs_FKK7YRX02O1QFC	Collagen	0.92	1	1	1	LPFIDVAPADIGSK	0.99	61.8	43.1
ORF1_CSULB_Contigs_FKK7YRX02O1QFC	Collagen	0.937	1	1	1	LPFIDVAPADIGSK	0.99	62	43
ORF1_CSULB_Contigs_FKK7YRX02O1QFC	Collagen	0.923	1	1	1	LPFIDVAPADIGSK	0.997	68	43.1
ORF1_CSULB_Contigs_FKK7YRX02O1QFC	Collagen	0.926	1	1	1	LPFIDVAPADIGSK	0.996	66.2	43.1
ORF1_CSULB_Contigs_FKK7YRX02O1QFC	Collagen	0.888	1	1	1	LPFIDVAPADIGSK	0.995	63.6	43
ORF1_CSULB_Contigs_FKK7YRX02O1QFC	Collagen	0.912	1	1	1	LPFIDVAPADIGSK	0.997	69.9	43
ORF1_CSULB_Contigs_FKK7YRX02O1QFC	Collagen	0.995	2	2	2	LPFIDVAPADIGSK	0.997	68.1	43
ORF1_CSULB_Contigs_FKK7YRX02O1QFC	Collagen	0.995	2	2	2	NTRLPFIDVAPADIGSK	0.891	37	43.4
ORF1_CSULB_Contigs_FKK7YRX02O1QFC	Collagen	0.799	1	1	1	LPFIDVAPADIGSK	0.992	56.8	43.1
ORF1_CSULB_Contigs_FKK7YRX02O1QFC	Collagen	0.608	1	1	2	LPFIDVAPADIGSK	0.978	49.5	43.1
ORF1_CSULB_Contigs_FKK7YRX02OPO24	Fibrinogen C	0.812	2	2	2	GIVWYQWK	0.593	31.8	43.2
ORF1_CSULB_Contigs_FKK7YRX02OPO24	Fibrinogen C	0.812	2	2	2	GYYYSLKR	0.538	31.4	44.1
ORF1_CSULB_Contigs_FKK7YRX02OPO24	Fibrinogen C	0.307	1	1	1	GIVWYQWK	0.507	31.3	43.2
ORF1_CSULB_Contigs_FKK7YRX02OPO24	Fibrinogen C	0.855	2	2	2	GIVWYQWK	0.575	31.6	43.2
ORF1_CSULB_Contigs_FKK7YRX02OPO24	Fibrinogen C	0.855	2	2	2	GYYYSLKR	0.658	33.5	43.2
ORF1_CSULB_Contigs_FKK7YRX02OPO24	Fibrinogen C	0.995	4	4	4	DRDNDNWATK	0.745	32.7	40.6
ORF1_CSULB_Contigs_FKK7YRX02OPO24	Fibrinogen C	0.995	4	4	4	GIVWYQWK	0.6	31.1	43.1
ORF1_CSULB_Contigs_FKK7YRX02OPO24	Fibrinogen C	0.995	4	4	4	GYYYSLK	0.691	33.3	42.8
ORF1_CSULB_Contigs_FKK7YRX02OPO24	Fibrinogen C	0.995	4	4	4	GYYYSLKR	0.855	40.3	43.3
ORF1_CSULB_Contigs_FKK7YRX02OPO24	Fibrinogen C	0.987	3	3	3	GIVWYQWK	0.581	31.6	43.2
ORF1_CSULB_Contigs_FKK7YRX02OPO24	Fibrinogen C	0.987	3	3	3	GYYYSLK	0.881	41.8	42.8
ORF1_CSULB_Contigs_FKK7YRX02OPO24	Fibrinogen C	0.987	3	3	3	GYYYSLKR	0.733	35.6	43.2
ORF1_CSULB_Contigs_FKK7YRX02OPO24	Fibrinogen C	0.961	3	3	3	DRDNDNWATK	0.566	28.4	40.7
ORF1_CSULB_Contigs_FKK7YRX02OPO24	Fibrinogen C	0.961	3	3	3	GIVWYQWK	0.653	33	43.2
ORF1_CSULB_Contigs_FKK7YRX02OPO24	Fibrinogen C	0.961	3	3	3	GYYYSLKR	0.744	36	43.6
ORF1_CSULB_Contigs_FKK7YRX02OPO24	Fibrinogen C	0.513	1	1	1	GIVWYQWK	0.659	33.5	43.4
ORF2_CSULB_Contigs_CONTIG01464	C lectin SM21	0.856	1	1	1	ESSILATPAPSIWTAGNDR	0.997	72.2	45.4
ORF2_CSULB_Contigs_CONTIG01464	C lectin SM21	0.895	1	1	1	ESSILATPAPSIWTAGNDR	0.952	51.8	45.4
ORF2_CSULB_Contigs_CONTIG01464	C lectin SM21	0.904	1	1	1	ESSILATPAPSIWTAGNDR	0.945	51.1	45.4
ORF2_CSULB_Contigs_CONTIG01464	C lectin SM21	0.911	1	2	2	ESSILATPAPSIWTAGNDR	0.97	55.9	45.4
ORF2_CSULB_Contigs_CONTIG01464	C lectin SM21	1	3	4	4	DHCSGFSSCVGNSIGNLVSIGSQAENDYVK	0.952	44	41.8
ORF2_CSULB_Contigs_CONTIG01464	C lectin SM21	1	3	4	4	ESSILATPAPSIWTAGNDR	0.971	55.2	45.3
ORF2_CSULB_Contigs_CONTIG01464	C lectin SM21	1	3	4	4	LLRESSILATPAPSIWTAGNDR	0.926	43.3	43.9
ORF2_CSULB_Contigs_CONTIG01464	C lectin SM21	0.995	2	3	3	ESSILATPAPSIWTAGNDR	0.995	66.5	45.4
ORF2_CSULB_Contigs_CONTIG01464	C lectin SM21	0.995	2	3	3	LLRESSILATPAPSIWTAGNDR	0.909	42.7	44.1
ORF2_CSULB_Contigs_CONTIG01464	C lectin SM21	1	5	8	8	DHCSGFSSCVGNSIGNLVSIGSQAENDYVK	0.993	54.4	41.8
ORF2_CSULB_Contigs_CONTIG01464	C lectin SM21	1	5	8	8	ESSILATPAPSIWTAGNDR	0.985	62.1	45.5
ORF2_CSULB_Contigs_CONTIG01464	C lectin SM21	1	5	8	8	LLRESSILATPAPSIWTAGNDR	0.967	47	44.3
ORF2_CSULB_Contigs_CONTIG01464	C lectin SM21	1	5	8	8	LLRESSILATPAPSIWTAGNDRIR	0.539	23.8	41.9
ORF2_CSULB_Contigs_CONTIG01464	C lectin SM21	1	5	8	8	SVDQWDDFDCLTELPYICHLFAEPAAQPQPPVQPR	0.66	30	43.1
ORF2_CSULB_Contigs_CONTIG01464	C lectin SM21	1	4	6	7	DHCSGFSSCVGNSIGNLVSIGSQAENDYVK	0.994	55	41.2
ORF2_CSULB_Contigs_CONTIG01464	C lectin SM21	1	4	6	7	ESSILATPAPSIWTAGNDR	0.994	59.3	45.5
ORF2_CSULB_Contigs_CONTIG01464	C lectin SM21	1	4	6	7	LLRESSILATPAPSIWTAGNDR	0.935	43.8	44.2
ORF2_CSULB_Contigs_CONTIG01464	C lectin SM21	1	4	6	7	LLRESSILATPAPSIWTAGNDRIR	0.537	22.8	41.7
ORF2_CSULB_Contigs_CONTIG01464	C lectin SM21	1	4	8	8	DHCSGFSSCVGNSIGNLVSIGSQAENDYVK	0.985	49.5	41
ORF2_CSULB_Contigs_CONTIG01464	C lectin SM21	1	4	8	8	ESSILATPAPSIWTAGNDR	0.997	81.4	45.5
ORF2_CSULB_Contigs_CONTIG01464	C lectin SM21	1	4	8	8	LLRESSILATPAPSIWTAGNDR	0.997	64	43.7
ORF2_CSULB_Contigs_CONTIG01464	C lectin SM21	1	4	8	8	LLRESSILATPAPSIWTAGNDRIR	0.818	33.7	41.7
ORF2_CSULB_Contigs_CONTIG01464	C lectin SM21	1	4	8	10	DHCSGFSSCVGNSIGNLVSIGSQAENDYVK	0.997	82	41.8
ORF2_CSULB_Contigs_CONTIG01464	C lectin SM21	1	4	8	10	ESSILATPAPSIWTAGNDR	0.994	68.2	45.5
ORF2_CSULB_Contigs_CONTIG01464	C lectin SM21	1	4	8	10	ESSILATPAPSIWTAGNDRIR	0.561	31.2	44.5
ORF2_CSULB_Contigs_CONTIG01464	C lectin SM21	1	4	8	10	LLRESSILATPAPSIWTAGNDR	0.99	52.8	43.6
ORF2_CSULB_Contigs_CONTIG01464	C lectin SM21	1	5	9	11	DHCSGFSSCVGNSIGNLVSIGSQAENDYVK	0.997	65	41.8
ORF2_CSULB_Contigs_CONTIG01464	C lectin SM21	1	5	9	11	ESSILATPAPSIWTAGNDR	0.994	68.5	45.4
ORF2_CSULB_Contigs_CONTIG01464	C lectin SM21	1	5	9	11	ESSILATPAPSIWTAGNDRIR	0.769	36	45
ORF2_CSULB_Contigs_CONTIG01464	C lectin SM21	1	5	9	11	LLRESSILATPAPSIWTAGNDR	0.988	55.4	43.6
ORF2_CSULB_Contigs_CONTIG01464	C lectin SM21	1	5	9	11	LLRESSILATPAPSIWTAGNDRIR	0.702	31.5	41.6
ORF2_CSULB_Contigs_CONTIG01464	C lectin SM21	0.923	1	1	1	ESSILATPAPSIWTAGNDR	0.986	58.6	45.5
ORF2_CSULB_Contigs_CONTIG01464	C lectin SM21	0.926	1	1	1	ESSILATPAPSIWTAGNDR	0.988	59.8	45.5
ORF2_CSULB_Contigs_CONTIG01464	C lectin SM21	0.996	3	4	4	ESSILATPAPSIWTAGNDR	0.979	56.2	45.4
ORF2_CSULB_Contigs_CONTIG01464	C lectin SM21	0.996	3	4	4	ESSILATPAPSIWTAGNDRIR	0.588	30.6	45.1
ORF2_CSULB_Contigs_CONTIG01464	C lectin SM21	0.996	3	4	4	LLRESSILATPAPSIWTAGNDR	0.806	34.9	44.2
ORF2_CSULB_Contigs_CONTIG01464	C lectin SM21	0.784	1	1	1	ESSILATPAPSIWTAGNDR	0.869	42.8	45.4
ORF2_CSULB_Contigs_CONTIG07694	Transferase-frame shift	0.931	2	2	2	MDMLVLLDLIGVR	0.723	31	43.8
ORF2_CSULB_Contigs_CONTIG07694	Transferase-frame shift	0.931	2	2	2	VGGIEDDHIPFLR	0.751	29.6	44.4
ORF2_CSULB_Contigs_CONTIG07694	Transferase-frame shift	0.862	1	1	1	MDMLVLLDLIGVR	0.982	53.4	43.5
ORF2_CSULB_Contigs_CONTIG07694	Transferase-frame shift	0.856	1	2	2	MDMLVLLDLIGVR	0.997	89.2	43.4
ORF2_CSULB_Contigs_CONTIG07694	Transferase-frame shift	0.795	1	1	1	MDMLVLLDLIGVR	0.896	44	43.6
ORF2_CSULB_Contigs_CONTIG07694	Transferase-frame shift	0.952	2	2	2	MDMLVLLDLIGVR	0.874	42.4	43.6
ORF2_CSULB_Contigs_CONTIG07694	Transferase-frame shift	0.952	2	2	2	NPTFLNHFPAQTGK	0.617	31.5	44.7
ORF2_CSULB_Contigs_CONTIG07694	Transferase-frame shift	0.998	2	2	2	MDMLVLLDLIGVR	0.997	82.3	43.6
ORF2_CSULB_Contigs_CONTIG07694	Transferase-frame shift	0.998	2	2	2	VGGIEDDHIPFLR	0.968	48.7	44.3
ORF2_CSULB_Contigs_CONTIG07694	Transferase-frame shift	1	4	4	5	HLASTWAATAYPAGSNSGTTELNR	0.997	74	45
ORF2_CSULB_Contigs_CONTIG07694	Transferase-frame shift	1	4	4	5	MDMLVLLDLIGVR	0.997	89.5	43.6
ORF2_CSULB_Contigs_CONTIG07694	Transferase-frame shift	1	4	4	5	NPTFLNHFPAQTGK	0.71	35.1	44.7
ORF2_CSULB_Contigs_CONTIG07694	Transferase-frame shift	1	4	4	5	VGGIEDDHIPFLR	0.892	41.4	44.3
ORF2_CSULB_Contigs_CONTIG07694	Transferase-frame shift	0.999	3	3	5	MDMLVLLDLIGVR	0.997	70.8	43.6
ORF2_CSULB_Contigs_CONTIG07694	Transferase-frame shift	0.999	3	3	5	NPTFLNHFPAQTGK	0.852	39.3	44.7
ORF2_CSULB_Contigs_CONTIG07694	Transferase-frame shift	0.999	3	3	5	VGGIEDDHIPFLR	0.885	41.2	44.4
ORF2_CSULB_Contigs_CONTIG07694	Transferase-frame shift	1	3	4	5	HLASTWAATAYPAGSNSGTTELNR	0.992	56.6	45.1
ORF2_CSULB_Contigs_CONTIG07694	Transferase-frame shift	1	3	4	5	MDMLVLLDLIGVR	0.997	85.4	43.9
ORF2_CSULB_Contigs_CONTIG07694	Transferase-frame shift	1	3	4	5	VGGIEDDHIPFLR	0.973	48.3	44.3
ORF2_CSULB_Contigs_CONTIG07694	Transferase-frame shift	0.975	2	2	2	MDMLVLLDLIGVR	0.997	80.3	43.4
ORF2_CSULB_Contigs_CONTIG07694	Transferase-frame shift	0.975	2	2	2	NPTFLNHFPAQTGK	0.501	31	44.8
ORF2_CSULB_Contigs_CONTIG07694	Transferase-frame shift	0.932	1	1	1	MDMLVLLDLIGVR	0.983	57.4	43.6
ORF2_CSULB_Contigs_CONTIG07694	Transferase-frame shift	0.92	1	1	1	MDMLVLLDLIGVR	0.997	75.7	43.7
ORF2_CSULB_Contigs_CONTIG07694	Transferase-frame shift	0.988	2	2	2	MDMLVLLDLIGVR	0.773	37.6	43.8
ORF2_CSULB_Contigs_CONTIG07694	Transferase-frame shift	0.988	2	2	2	VGGIEDDHIPFLR	0.946	45.8	44.4
ORF2_CSULB_Contigs_CONTIG07694	Transferase-frame shift	0.998	2	2	2	MDMLVLLDLIGVR	0.99	59.5	43.4
ORF2_CSULB_Contigs_CONTIG07694	Transferase-frame shift	0.998	2	2	2	VGGIEDDHIPFLR	0.966	47.2	44.4
ORF2_CSULB_Contigs_CONTIG07694	Transferase-frame shift	0.984	2	2	2	MDMLVLLDLIGVR	0.885	42.1	43.7
ORF2_CSULB_Contigs_CONTIG07694	Transferase-frame shift	0.984	2	2	2	VGGIEDDHIPFLR	0.859	39.6	44.4
ORF2_CSULB_Contigs_CONTIG07694	Transferase-frame shift	0.985	2	2	2	MDMLVLLDLIGVR	0.855	41.5	43.8
ORF2_CSULB_Contigs_CONTIG07694	Transferase-frame shift	0.985	2	2	2	VGGIEDDHIPFLR	0.893	38.9	44.4
ORF2_CSULB_Contigs_CONTIG07694	Transferase-frame shift	0.72	1	1	1	VGGIEDDHIPFLR	0.825	37	44.4
ORF2_CSULB_Contigs_CONTIG07694	Transferase-frame shift	0.871	1	1	1	VGGIEDDHIPFLR	0.924	40.1	44.4
ORF2_CSULB_Contigs_CONTIG08435	Defense protein 3-like	0.926	1	1	1	AIGSFSNPPAGTK	0.976	56.5	44.5
ORF2_CSULB_Contigs_CONTIG08435	Defense protein 3-like	1	4	4	4	AIGSFSNPPAGTK	0.963	52.1	44.5
ORF2_CSULB_Contigs_CONTIG08435	Defense protein 3-like	1	4	4	4	GFFIQAR	0.698	31.9	40.9
ORF2_CSULB_Contigs_CONTIG08435	Defense protein 3-like	1	4	4	4	IRVTLSGVANMAFR	0.744	32.7	43.2
ORF2_CSULB_Contigs_CONTIG08435	Defense protein 3-like	1	4	4	4	VTLSGVANMAFR	0.997	73.9	44.2
ORF2_CSULB_Contigs_CONTIG08435	Defense protein 3-like	0.982	2	2	2	AIGSFSNPPAGTK	0.968	53.5	44.4
ORF2_CSULB_Contigs_CONTIG08435	Defense protein 3-like	0.982	2	2	2	GFFIQAR	0.644	31	40.9
ORF2_CSULB_Contigs_CONTIG08435	Defense protein 3-like	0.91	1	1	1	AIGSFSNPPAGTK	0.929	47.2	44.1
ORF2_CSULB_Contigs_CONTIG10842	Tubulin	0.923	1	1	1	ISEQFTAMFR	0.97	50.5	42.7
ORF2_CSULB_Contigs_CONTIG10842	Tubulin	0.926	1	1	1	ISEQFTAMFR	0.978	52.7	42.7
ORF2_CSULB_Contigs_CONTIG10842	Tubulin	0.997	2	2	2	ISEQFTAMFR	0.997	68.3	43
ORF2_CSULB_Contigs_CONTIG10842	Tubulin	0.997	2	2	2	MSATFIGNSTAIQELFKR	0.937	43	45.2
ORF2_CSULB_Contigs_CONTIG10842	Tubulin	0.912	1	1	1	ISEQFTAMFR	0.993	61.8	42.8
ORF2_CSULB_Contigs_CONTIG10842	Tubulin	0.913	1	1	1	ISEQFTAMFR	0.994	59.6	43
ORF2_CSULB_Contigs_CONTIG11627	Unknown	0.412	1	1	1	DPQQQQQQQQESQAQR	0.514	19.8	39.9
ORF2_CSULB_Contigs_CONTIG11627	Unknown	0.492	1	1	1	DPQQQQQQQQEEQAQRFNIQIMSVAAMTMDDQRPCMNSYDK	0.606	10.2	27.9
ORF2_CSULB_Contigs_CONTIG11627	Unknown	0.935	3	3	3	DPQQQQQQQQEAQAQRFNIQIMSVAAMTMDDQRPCMNSYDK	0.575	5.84	28
ORF2_CSULB_Contigs_CONTIG11627	Unknown	0.935	3	3	3	DPQQQQQQQQEEQAQRFNIQIMSVAAMTMDDQRPCMNSYDK	0.561	12.6	28
ORF2_CSULB_Contigs_CONTIG11627	Unknown	0.935	3	3	3	DPQQQQQQQQEGQAQRFNIQIMSVAAMTMDDQRPCMNSYDK	0.649	5.56	26.1
ORF2_CSULB_Contigs_CONTIG12396	Actin	0.458	1	1	1	GYSFTTTAER	0.886	41.4	41.8
ORF2_CSULB_Contigs_CONTIG12396	Actin	0.458	1	1	1	IIAPPERK	0.653	23.9	34.2
ORF2_CSULB_Contigs_CONTIG12396	Actin	0.458	1	1	1	LDLAGR	0.722	35.5	42.9
ORF2_CSULB_Contigs_CONTIG12396	Actin	0.622	1	1	1	DLTDYLMK	0.592	29.9	41.3
ORF2_CSULB_Contigs_CONTIG12396	Actin	0.622	1	1	1	IIAPPERK	0.749	23.8	33.8
ORF2_CSULB_Contigs_CONTIG12396	Actin	0.622	1	1	1	QEYDESGPSIVHR	0.956	49.9	42.4
ORF2_CSULB_Contigs_CONTIG12396	Actin	0.971	2	2	2	GYSFTTTAER	0.977	54.5	41.8
ORF2_CSULB_Contigs_CONTIG12396	Actin	0.971	2	2	2	IIAPPERK	0.896	30.8	33.8
ORF2_CSULB_Contigs_CONTIG12396	Actin	0.971	2	2	2	IKIIAPPER	0.723	21.8	31.2
ORF2_CSULB_Contigs_CONTIG12396	Actin	0.971	2	2	2	LDLAGR	0.58	31.2	42.9
ORF2_CSULB_Contigs_CONTIG12396	Actin	0.971	2	2	2	LDLAGRDLTDYLMK	0.771	36.8	44.9
ORF2_CSULB_Contigs_CONTIG12396	Actin	0.971	2	2	2	QEYDESGPSIVHR	0.724	34.5	42.4
ORF2_CSULB_Contigs_CONTIG12396	Actin	0.971	2	2	2	SYELPDGQVITIGNER	0.975	57.2	45.4
ORF2_CSULB_Contigs_CONTIG12396	Actin	0.7	1	1	1	GYSFTTTAER	0.927	44.8	41.8
ORF2_CSULB_Contigs_CONTIG12396	Actin	0.7	1	1	1	IIAPPERK	0.844	28.9	34.2
ORF2_CSULB_Contigs_CONTIG12396	Actin	0.7	1	1	1	QEYDESGPSIVHR	0.901	43.4	42.6
ORF2_CSULB_Contigs_CONTIG12396	Actin	0.7	1	1	1	SYELPDGQVITIGNER	0.987	61	45.4
ORF2_CSULB_Contigs_CONTIG12396	Actin	0.617	1	1	1	DLTDYLMK	0.802	36.1	41.3
ORF2_CSULB_Contigs_CONTIG12396	Actin	0.617	1	1	1	GYSFTTTAER	0.97	50.7	41.8
ORF2_CSULB_Contigs_CONTIG12396	Actin	0.617	1	1	1	IIAPPERK	0.735	24.1	34.2
ORF2_CSULB_Contigs_CONTIG12396	Actin	0.617	1	1	1	QEYDESGPSIVHR	0.77	35.9	42.4
ORF2_CSULB_Contigs_CONTIG12396	Actin	0.617	1	1	1	SYELPDGQVITIGNER	0.933	48.3	45.4
ORF2_CSULB_Contigs_CONTIG12396	Actin	0.708	1	1	1	DLTDYLMK	0.516	27.5	41.3
ORF2_CSULB_Contigs_CONTIG12396	Actin	0.708	1	1	1	GYSFTTTAER	0.97	52.2	41.8
ORF2_CSULB_Contigs_CONTIG12396	Actin	0.708	1	1	1	IIAPPERK	0.777	23.9	33.8
ORF2_CSULB_Contigs_CONTIG12396	Actin	0.708	1	1	1	LDLAGRDLTDYLMK	0.59	30.5	44.9
ORF2_CSULB_Contigs_CONTIG12396	Actin	0.708	1	1	1	QEYDESGPSIVHR	0.809	37	42.4
ORF2_CSULB_Contigs_CONTIG12396	Actin	0.708	1	1	1	SYELPDGQVITIGNER	0.993	69.1	45.4
ORF2_CSULB_Contigs_CONTIG12396	Actin	0.887	1	1	1	GYSFTTTAER	0.899	42.1	41.8
ORF2_CSULB_Contigs_CONTIG12396	Actin	0.887	1	1	1	IIAPPERK	0.922	32.8	34.2
ORF2_CSULB_Contigs_CONTIG12396	Actin	0.887	1	1	1	LDLAGR	0.576	31.2	42.9
ORF2_CSULB_Contigs_CONTIG12396	Actin	0.887	1	1	1	QEYDESGPSIVHR	0.991	54.8	43.3
ORF2_CSULB_Contigs_CONTIG12396	Actin	0.887	1	1	1	SYELPDGQVITIGNER	0.853	42.5	45.2
ORF2_CSULB_Contigs_CONTIG12396	Actin	0.619	1	1	1	GYSFTTTAER	0.973	52	41.8
ORF2_CSULB_Contigs_CONTIG12396	Actin	0.619	1	1	1	IIAPPERK	0.693	21.9	33.8
ORF2_CSULB_Contigs_CONTIG12396	Actin	0.619	1	1	1	LDLAGR	0.801	37.4	42.9
ORF2_CSULB_Contigs_CONTIG12396	Actin	0.447	1	1	1	DLTDYLMK	0.856	38.8	41.3
ORF2_CSULB_Contigs_CONTIG12396	Actin	0.447	1	1	1	GYSFTTTAER	0.98	54.8	41.8
ORF2_CSULB_Contigs_CONTIG12396	Actin	0.447	1	1	1	IIAPPERK	0.571	21.2	34.2
ORF2_CSULB_Contigs_CONTIG12396	Actin	0.447	1	1	1	LDLAGRDLTDYLMK	0.914	42.1	45
ORF2_CSULB_Contigs_CONTIG12396	Actin	0.447	1	1	1	QEYDESGPSIVHR	0.875	38	43.1
ORF2_CSULB_Contigs_CONTIG12396	Actin	0.675	1	1	1	GYSFTTTAER	0.895	41.9	41.8
ORF2_CSULB_Contigs_CONTIG12396	Actin	0.675	1	1	1	IIAPPERK	0.727	23.5	33.8
ORF2_CSULB_Contigs_CONTIG12396	Actin	0.687	1	1	1	DLTDYLMK	0.823	35.9	41.3
ORF2_CSULB_Contigs_CONTIG12396	Actin	0.687	1	1	1	GYSFTTTAER	0.867	38.5	41.8
ORF2_CSULB_Contigs_CONTIG12396	Actin	0.687	1	1	1	IIAPPERK	0.777	23.7	33.8
ORF2_CSULB_Contigs_CONTIG12396	Actin	0.687	1	1	1	LDLAGRDLTDYLMK	0.918	41.7	44.9
ORF2_CSULB_Contigs_CONTIG12396	Actin	0.741	1	1	1	GYSFTTTAER	0.963	48.7	41.8
ORF2_CSULB_Contigs_CONTIG12396	Actin	0.741	1	1	1	IIAPPERK	0.873	27.2	33.8
ORF2_CSULB_Contigs_CONTIG12396	Actin	0.741	1	1	1	LDLAGRDLTDYLMK	0.983	50.8	44.9
ORF2_CSULB_Contigs_CONTIG12396	Actin	0.741	1	1	1	QEYDESGPSIVHR	0.954	42.8	43.1
ORF2_CSULB_Contigs_CONTIG12396	Actin	0.407	1	1	1	DLTDYLMK	0.502	28	41.3
ORF2_CSULB_Contigs_CONTIG12396	Actin	0.407	1	1	1	GYSFTTTAER	0.956	46.9	41.8
ORF2_CSULB_Contigs_CONTIG12396	Actin	0.407	1	1	1	IIAPPERK	0.557	19.9	34.2
ORF2_CSULB_Contigs_CONTIG12396	Actin	0.407	1	1	1	LDLAGRDLTDYLMK	0.974	49.7	44.9
ORF2_CSULB_Contigs_CONTIG12396	Actin	0.407	1	1	1	QEYDESGPSIVHR	0.943	43	43.1
ORF2_CSULB_Contigs_CONTIG12396	Actin	0.699	1	1	1	GYSFTTTAER	0.816	35.6	41.8
ORF2_CSULB_Contigs_CONTIG12396	Actin	0.699	1	1	1	IIAPPERK	0.808	23.9	33.8
ORF2_CSULB_Contigs_CONTIG12396	Actin	0.699	1	1	1	LDLAGRDLTDYLMK	0.911	39.7	44.9
ORF2_CSULB_Contigs_CONTIG12396	Actin	0.699	1	1	1	QEYDESGPSIVHR	0.921	38.5	43.1
ORF2_CSULB_Contigs_FKK7YRX02LH1PO	Unknown	0.922	2	2	2	CCSMQSCTVLDIMHDMVEMQCASQSCMIMHQQMRHVHHR	0.694	3.59	26.5
ORF2_CSULB_Contigs_FKK7YRX02LH1PO	Unknown	0.922	2	2	2	CCSMQSCTVLDIMHDMVEMQCASQSCMIMHQQWRHVHHR	0.743	9.09	27.4
ORF2_CSULB_Contigs_FKK7YRX02LH1PO	Unknown	0.531	1	1	1	CCSMQSCTVLDIMHDMVEMQCASQSCMIMHQQFRHVHHR	0.592	8.95	27.8
ORF2_CSULB_Contigs_FKK7YRX02LH1PO	Unknown	0.789	2	2	2	CCSMQSCTVLDIMHDMVEMQCASQSCMIMHQQERHVHHR	0.516	4.99	26.9
ORF2_CSULB_Contigs_FKK7YRX02LH1PO	Unknown	0.789	2	2	2	CCSMQSCTVLDIMHDMVEMQCASQSCMIMHQQTRHVHHR	0.564	8.86	31.1
ORF2_CSULB_Contigs_FKK7YRX02LH1PO	Unknown	0.334	1	1	1	CCSMQSCTVLDIMHDMVEMQCASQSCMIMHQQDRHVHHR	0.547	9.53	27.4
ORF2_CSULB_Contigs_FKK7YRX02M7PKJ	LDL receptor-like	0.974	2	2	2	EFNLFTNEYR	0.907	44.1	42.8
ORF2_CSULB_Contigs_FKK7YRX02M7PKJ	LDL receptor-like	0.974	2	2	2	SAVALDYHVPSNK	0.721	35.5	44.4
ORF2_CSULB_Contigs_FKK7YRX02M7PKJ	LDL receptor-like	0.993	3	4	4	EFNLFTNEYR	0.955	50.2	42.8
ORF2_CSULB_Contigs_FKK7YRX02M7PKJ	LDL receptor-like	0.993	3	4	4	LLFDNLR	0.661	31.4	41.1
ORF2_CSULB_Contigs_FKK7YRX02M7PKJ	LDL receptor-like	0.993	3	4	4	SAVALDYHVPSNK	0.609	31.1	44.4
ORF2_CSULB_Contigs_FKK7YRX02M7PKJ	LDL receptor-like	0.977	2	3	3	EFNLFTNEYR	0.944	48.3	43
ORF2_CSULB_Contigs_FKK7YRX02M7PKJ	LDL receptor-like	0.977	2	3	3	LLFDNLR	0.587	29.5	41.1
ORF2_CSULB_Contigs_FKK7YRX02M7PKJ	LDL receptor-like	0.548	1	1	1	EFNLFTNEYR	0.737	36.5	42.9
ORF2_CSULB_Contigs_FKK7YRX02MUYFT	Unknown	0.512	1	1	1	CMCIGGQGSSTCWDCYWTREAGVSMTHLQGFGLHMHTIQMC	0.593	10.1	30.6
ORF2_CSULB_Contigs_FKK7YRX02MUYFT	Unknown	0.949	3	3	3	CMCIGGQGCSTCWDCYWTREAGVSMTHLQGFGLHMHTIQMC	0.669	10.9	26.8
ORF2_CSULB_Contigs_FKK7YRX02MUYFT	Unknown	0.949	3	3	3	CMCIGGQGMSTCWDCYWTREAGVSMTHLQGFGLHMHTIQMC	0.669	10.5	27.1
ORF2_CSULB_Contigs_FKK7YRX02MUYFT	Unknown	0.949	3	3	3	CMCIGGQGTSTCWDCYWTREAGVSMTHLQGFGLHMHTIQMC	0.538	5.47	28.1
ORF2_CSULB_Contigs_FKK7YRX02NAKRO	Matrix Metalloproteinase	0.892	2	2	2	EGVAADQDPDACKR	0.705	32.3	41.5
ORF2_CSULB_Contigs_FKK7YRX02NAKRO	Matrix Metalloproteinase	0.892	2	2	2	REGVAADQDPDACKR	0.634	33	43.7
ORF2_CSULB_Contigs_FKK7YRX02NAKRO	Matrix Metalloproteinase	0.913	1	1	2	REGVAADQDPDACKR	0.963	45.9	43.7
ORF2_CSULB_Contigs_FKK7YRX02NAKRO	Matrix Metalloproteinase	0.989	2	2	2	EGVAADQDPDACKR	0.779	33.7	41.5
ORF2_CSULB_Contigs_FKK7YRX02NAKRO	Matrix Metalloproteinase	0.989	2	2	2	REGVAADQDPDACKR	0.99	55.6	43.8
ORF2_CSULB_Contigs_FKK7YRX02NAKRO	Matrix Metalloproteinase	0.956	2	2	2	EGVAADQDPDACKR	0.564	28.7	41.5
ORF2_CSULB_Contigs_FKK7YRX02NAKRO	Matrix Metalloproteinase	0.956	2	2	2	REGVAADQDPDACKR	0.898	41.1	43.6
ORF2_CSULB_Contigs_FKK7YRX02NAKRO	Matrix Metalloproteinase	0.996	2	2	2	EGVAADQDPDACKR	0.912	40.3	41.5
ORF2_CSULB_Contigs_FKK7YRX02NAKRO	Matrix Metalloproteinase	0.996	2	2	2	REGVAADQDPDACKR	0.991	59.6	43.5
ORF2_CSULB_Contigs_FKK7YRX02NAKRO	Matrix Metalloproteinase	0.979	2	2	2	EGVAADQDPDACKR	0.582	26.9	41.5
ORF2_CSULB_Contigs_FKK7YRX02NAKRO	Matrix Metalloproteinase	0.979	2	2	2	REGVAADQDPDACKR	0.983	50.6	43.8
ORF2_CSULB_Contigs_FKK7YRX02NAKRO	Matrix Metalloproteinase	0.86	1	1	1	REGVAADQDPDACKR	0.903	41	43.8
ORF2_CSULB_Contigs_FKK7YRX02NDP0Q	Unknown	0.853	1	1	1	IPVDFVFDR	0.913	45.5	43.6
ORF2_CSULB_Contigs_FKK7YRX02NDP0Q	Unknown	0.911	1	1	1	IPVDFVFDR	0.961	51.8	43.6
ORF2_CSULB_Contigs_FKK7YRX02NDP0Q	Unknown	0.842	1	1	1	IPVDFVFDR	0.925	46.4	43.6
ORF2_CSULB_Contigs_FKK7YRX02NDP0Q	Unknown	0.994	3	3	3	AGSQWTETK	0.832	38.6	42.6
ORF2_CSULB_Contigs_FKK7YRX02NDP0Q	Unknown	0.994	3	3	3	IPVDFVFDR	0.894	43.2	43.8
ORF2_CSULB_Contigs_FKK7YRX02NDP0Q	Unknown	0.994	3	3	3	QRIPVDFVFDR	0.644	34.4	44.4
ORF2_CSULB_Contigs_FKK7YRX02NDP0Q	Unknown	0.93	1	1	1	IPVDFVFDR	0.977	56.4	43.8
ORF2_CSULB_Contigs_FKK7YRX02NDP0Q	Unknown	0.926	1	1	1	IPVDFVFDR	0.979	56.5	43.4
ORF2_CSULB_Contigs_FKK7YRX02NDP0Q	Unknown	0.978	2	2	2	IPVDFVFDR	0.989	61.2	43.8
ORF2_CSULB_Contigs_FKK7YRX02NDP0Q	Unknown	0.978	2	2	2	LTYNVAEHSER	0.558	29.2	44.1
ORF2_CSULB_Contigs_FKK7YRX02NDP0Q	Unknown	0.92	1	1	1	IPVDFVFDR	0.981	56.8	43.5
ORF2_CSULB_Contigs_FKK7YRX02NDP0Q	Unknown	0.896	1	1	1	IPVDFVFDR	0.917	45.4	43.4
ORF3_CSULB_Contigs_CONTIG00144,ORF5_CSULB_Contigs_CONTIG14123	Actin	0.997	2	2	2	AGFAGDDAPR	0.996	62.4	40.9
ORF3_CSULB_Contigs_CONTIG00144,ORF5_CSULB_Contigs_CONTIG14123	Actin	0.997	2	2	2	VAPEEHPVLLTEAPLNPK	0.933	40.5	42.7
ORF3_CSULB_Contigs_CONTIG00144,ORF5_CSULB_Contigs_CONTIG14123	Actin	0.998	3	3	3	AGFAGDDAPR	0.936	44.5	40.9
ORF3_CSULB_Contigs_CONTIG00144,ORF5_CSULB_Contigs_CONTIG14123	Actin	0.998	3	3	3	DSYVGDEAQSK	0.541	28.7	39.9
ORF3_CSULB_Contigs_CONTIG00144,ORF5_CSULB_Contigs_CONTIG14123	Actin	0.998	3	3	3	VAPEEHPVLLTEAPLNPK	0.926	40.7	42.6
ORF3_CSULB_Contigs_CONTIG00144,ORF5_CSULB_Contigs_CONTIG14123	Actin	1	6	6	6	AGFAGDDAPR	0.985	56.3	40.9
ORF3_CSULB_Contigs_CONTIG00144,ORF5_CSULB_Contigs_CONTIG14123	Actin	1	6	6	6	DSYVGDEAQSK	0.842	37	39.8
ORF3_CSULB_Contigs_CONTIG00144,ORF5_CSULB_Contigs_CONTIG14123	Actin	1	6	6	6	DSYVGDEAQSKR	0.505	30.5	43.1
ORF3_CSULB_Contigs_CONTIG00144,ORF5_CSULB_Contigs_CONTIG14123	Actin	1	6	6	6	GYSFTTTAER	0.886	41.4	41.8
ORF3_CSULB_Contigs_CONTIG00144,ORF5_CSULB_Contigs_CONTIG14123	Actin	1	6	6	6	LDLAGR	0.722	35.5	42.9
ORF3_CSULB_Contigs_CONTIG00144,ORF5_CSULB_Contigs_CONTIG14123	Actin	1	6	6	6	VAPEEHPVLLTEAPLNPK	0.532	30	42.6
ORF3_CSULB_Contigs_CONTIG00144,ORF5_CSULB_Contigs_CONTIG14123	Actin	1	4	4	5	AGFAGDDAPR	0.991	62.4	40.9
ORF3_CSULB_Contigs_CONTIG00144,ORF5_CSULB_Contigs_CONTIG14123	Actin	1	4	4	5	DLTDYLMK	0.592	29.9	41.3
ORF3_CSULB_Contigs_CONTIG00144,ORF5_CSULB_Contigs_CONTIG14123	Actin	1	4	4	5	DSYVGDEAQSK	0.757	33.1	39.8
ORF3_CSULB_Contigs_CONTIG00144,ORF5_CSULB_Contigs_CONTIG14123	Actin	1	4	4	5	QEYDESGPSIVHR	0.956	49.9	42.4
ORF3_CSULB_Contigs_CONTIG00144,ORF5_CSULB_Contigs_CONTIG14123	Actin	1	8	8	9	AGFAGDDAPR	0.997	75.3	40.9
ORF3_CSULB_Contigs_CONTIG00144,ORF5_CSULB_Contigs_CONTIG14123	Actin	1	8	8	9	DSYVGDEAQSK	0.834	36.2	39.9
ORF3_CSULB_Contigs_CONTIG00144,ORF5_CSULB_Contigs_CONTIG14123	Actin	1	8	8	9	GYSFTTTAER	0.977	54.5	41.8
ORF3_CSULB_Contigs_CONTIG00144,ORF5_CSULB_Contigs_CONTIG14123	Actin	1	8	8	9	LDLAGR	0.58	31.2	42.9
ORF3_CSULB_Contigs_CONTIG00144,ORF5_CSULB_Contigs_CONTIG14123	Actin	1	8	8	9	LDLAGRDLTDYLMK	0.771	36.8	44.9
ORF3_CSULB_Contigs_CONTIG00144,ORF5_CSULB_Contigs_CONTIG14123	Actin	1	8	8	9	QEYDESGPSIVHR	0.724	34.5	42.4
ORF3_CSULB_Contigs_CONTIG00144,ORF5_CSULB_Contigs_CONTIG14123	Actin	1	8	8	9	SYELPDGQVITIGNER	0.975	57.2	45.4
ORF3_CSULB_Contigs_CONTIG00144,ORF5_CSULB_Contigs_CONTIG14123	Actin	1	8	8	9	VAPEEHPVLLTEAPLNPK	0.822	36.3	42.7
ORF3_CSULB_Contigs_CONTIG00144,ORF5_CSULB_Contigs_CONTIG14123	Actin	1	5	5	5	AGFAGDDAPR	0.995	64.4	40.9
ORF3_CSULB_Contigs_CONTIG00144,ORF5_CSULB_Contigs_CONTIG14123	Actin	1	5	5	5	DSYVGDEAQSK	0.984	54.1	39.9
ORF3_CSULB_Contigs_CONTIG00144,ORF5_CSULB_Contigs_CONTIG14123	Actin	1	5	5	5	GYSFTTTAER	0.927	44.8	41.8
ORF3_CSULB_Contigs_CONTIG00144,ORF5_CSULB_Contigs_CONTIG14123	Actin	1	5	5	5	QEYDESGPSIVHR	0.901	43.4	42.6
ORF3_CSULB_Contigs_CONTIG00144,ORF5_CSULB_Contigs_CONTIG14123	Actin	1	5	5	5	SYELPDGQVITIGNER	0.987	61	45.4
ORF3_CSULB_Contigs_CONTIG00144,ORF5_CSULB_Contigs_CONTIG14123	Actin	1	6	6	7	AGFAGDDAPR	0.997	69	40.9
ORF3_CSULB_Contigs_CONTIG00144,ORF5_CSULB_Contigs_CONTIG14123	Actin	1	6	6	7	DLTDYLMK	0.802	36.1	41.3
ORF3_CSULB_Contigs_CONTIG00144,ORF5_CSULB_Contigs_CONTIG14123	Actin	1	6	6	7	DSYVGDEAQSK	0.964	47.4	39.9
ORF3_CSULB_Contigs_CONTIG00144,ORF5_CSULB_Contigs_CONTIG14123	Actin	1	6	6	7	GYSFTTTAER	0.97	50.7	41.8
ORF3_CSULB_Contigs_CONTIG00144,ORF5_CSULB_Contigs_CONTIG14123	Actin	1	6	6	7	QEYDESGPSIVHR	0.77	35.9	42.4
ORF3_CSULB_Contigs_CONTIG00144,ORF5_CSULB_Contigs_CONTIG14123	Actin	1	6	6	7	SYELPDGQVITIGNER	0.933	48.3	45.4
ORF3_CSULB_Contigs_CONTIG00144,ORF5_CSULB_Contigs_CONTIG14123	Actin	1	9	10	10	AGFAGDDAPR	0.997	71.4	40.9
ORF3_CSULB_Contigs_CONTIG00144,ORF5_CSULB_Contigs_CONTIG14123	Actin	1	9	10	10	DLTDYLMK	0.516	27.5	41.3
ORF3_CSULB_Contigs_CONTIG00144,ORF5_CSULB_Contigs_CONTIG14123	Actin	1	9	10	10	DSYVGDEAQSK	0.814	34.5	39.7
ORF3_CSULB_Contigs_CONTIG00144,ORF5_CSULB_Contigs_CONTIG14123	Actin	1	9	10	10	DSYVGDEAQSKR	0.778	36.5	43.2
ORF3_CSULB_Contigs_CONTIG00144,ORF5_CSULB_Contigs_CONTIG14123	Actin	1	9	10	10	GYSFTTTAER	0.97	52.2	41.8
ORF3_CSULB_Contigs_CONTIG00144,ORF5_CSULB_Contigs_CONTIG14123	Actin	1	9	10	10	LDLAGRDLTDYLMK	0.59	30.5	44.9
ORF3_CSULB_Contigs_CONTIG00144,ORF5_CSULB_Contigs_CONTIG14123	Actin	1	9	10	10	QEYDESGPSIVHR	0.809	37	42.4
ORF3_CSULB_Contigs_CONTIG00144,ORF5_CSULB_Contigs_CONTIG14123	Actin	1	9	10	10	SYELPDGQVITIGNER	0.993	69.1	45.4
ORF3_CSULB_Contigs_CONTIG00144,ORF5_CSULB_Contigs_CONTIG14123	Actin	1	9	10	10	VAPEEHPVLLTEAPLNPK	0.894	37.6	42.5
ORF3_CSULB_Contigs_CONTIG00144,ORF5_CSULB_Contigs_CONTIG14123	Actin	1	6	7	7	AGFAGDDAPR	0.983	55.7	40.9
ORF3_CSULB_Contigs_CONTIG00144,ORF5_CSULB_Contigs_CONTIG14123	Actin	1	6	7	7	GYSFTTTAER	0.899	42.1	41.8
ORF3_CSULB_Contigs_CONTIG00144,ORF5_CSULB_Contigs_CONTIG14123	Actin	1	6	7	7	LDLAGR	0.576	31.2	42.9
ORF3_CSULB_Contigs_CONTIG00144,ORF5_CSULB_Contigs_CONTIG14123	Actin	1	6	7	7	QEYDESGPSIVHR	0.991	54.8	43.3
ORF3_CSULB_Contigs_CONTIG00144,ORF5_CSULB_Contigs_CONTIG14123	Actin	1	6	7	7	SYELPDGQVITIGNER	0.853	42.5	45.2
ORF3_CSULB_Contigs_CONTIG00144,ORF5_CSULB_Contigs_CONTIG14123	Actin	1	6	7	7	VAPEEHPVLLTEAPLNPK	0.887	39	42.6
ORF3_CSULB_Contigs_CONTIG00144,ORF5_CSULB_Contigs_CONTIG14123	Actin	1	4	4	5	AGFAGDDAPR	0.994	63.9	41
ORF3_CSULB_Contigs_CONTIG00144,ORF5_CSULB_Contigs_CONTIG14123	Actin	1	4	4	5	GYSFTTTAER	0.973	52	41.8
ORF3_CSULB_Contigs_CONTIG00144,ORF5_CSULB_Contigs_CONTIG14123	Actin	1	4	4	5	LDLAGR	0.801	37.4	42.9
ORF3_CSULB_Contigs_CONTIG00144,ORF5_CSULB_Contigs_CONTIG14123	Actin	1	4	4	5	VAPEEHPVLLTEAPLNPK	0.832	35.2	42.7
ORF3_CSULB_Contigs_CONTIG00144,ORF5_CSULB_Contigs_CONTIG14123	Actin	1	5	5	5	AGFAGDDAPR	0.977	52.8	41
ORF3_CSULB_Contigs_CONTIG00144,ORF5_CSULB_Contigs_CONTIG14123	Actin	1	5	5	5	DLTDYLMK	0.856	38.8	41.3
ORF3_CSULB_Contigs_CONTIG00144,ORF5_CSULB_Contigs_CONTIG14123	Actin	1	5	5	5	GYSFTTTAER	0.98	54.8	41.8
ORF3_CSULB_Contigs_CONTIG00144,ORF5_CSULB_Contigs_CONTIG14123	Actin	1	5	5	5	LDLAGRDLTDYLMK	0.914	42.1	45
ORF3_CSULB_Contigs_CONTIG00144,ORF5_CSULB_Contigs_CONTIG14123	Actin	1	5	5	5	QEYDESGPSIVHR	0.875	38	43.1
ORF3_CSULB_Contigs_CONTIG00144,ORF5_CSULB_Contigs_CONTIG14123	Actin	0.999	3	3	3	AGFAGDDAPR	0.977	53	40.9
ORF3_CSULB_Contigs_CONTIG00144,ORF5_CSULB_Contigs_CONTIG14123	Actin	0.999	3	3	3	GYSFTTTAER	0.895	41.9	41.8
ORF3_CSULB_Contigs_CONTIG00144,ORF5_CSULB_Contigs_CONTIG14123	Actin	0.999	3	3	3	VAPEEHPVLLTEAPLNPK	0.817	35.8	43
ORF3_CSULB_Contigs_CONTIG00144,ORF5_CSULB_Contigs_CONTIG14123	Actin	1	5	5	5	AGFAGDDAPR	0.997	67.9	40.9
ORF3_CSULB_Contigs_CONTIG00144,ORF5_CSULB_Contigs_CONTIG14123	Actin	1	5	5	5	DLTDYLMK	0.823	35.9	41.3
ORF3_CSULB_Contigs_CONTIG00144,ORF5_CSULB_Contigs_CONTIG14123	Actin	1	5	5	5	GYSFTTTAER	0.867	38.5	41.8
ORF3_CSULB_Contigs_CONTIG00144,ORF5_CSULB_Contigs_CONTIG14123	Actin	1	5	5	5	LDLAGRDLTDYLMK	0.918	41.7	44.9
ORF3_CSULB_Contigs_CONTIG00144,ORF5_CSULB_Contigs_CONTIG14123	Actin	1	5	5	5	VAPEEHPVLLTEAPLNPK	0.863	36	42.6
ORF3_CSULB_Contigs_CONTIG00144,ORF5_CSULB_Contigs_CONTIG14123	Actin	1	5	5	5	AGFAGDDAPR	0.997	67.5	41
ORF3_CSULB_Contigs_CONTIG00144,ORF5_CSULB_Contigs_CONTIG14123	Actin	1	5	5	5	GYSFTTTAER	0.934	44.1	41.8
ORF3_CSULB_Contigs_CONTIG00144,ORF5_CSULB_Contigs_CONTIG14123	Actin	1	5	5	5	LDLAGRDLTDYLMK	0.927	44.4	45
ORF3_CSULB_Contigs_CONTIG00144,ORF5_CSULB_Contigs_CONTIG14123	Actin	1	5	5	5	QEYDESGPSIVHR	0.975	49.1	43.1
ORF3_CSULB_Contigs_CONTIG00144,ORF5_CSULB_Contigs_CONTIG14123	Actin	1	5	5	5	VAPEEHPVLLTEAPLNPK	0.65	31.9	43
ORF3_CSULB_Contigs_CONTIG00144,ORF5_CSULB_Contigs_CONTIG14123	Actin	1	5	5	5	AGFAGDDAPR	0.997	65.5	41
ORF3_CSULB_Contigs_CONTIG00144,ORF5_CSULB_Contigs_CONTIG14123	Actin	1	5	5	5	GYSFTTTAER	0.963	48.7	41.8
ORF3_CSULB_Contigs_CONTIG00144,ORF5_CSULB_Contigs_CONTIG14123	Actin	1	5	5	5	LDLAGRDLTDYLMK	0.983	50.8	44.9
ORF3_CSULB_Contigs_CONTIG00144,ORF5_CSULB_Contigs_CONTIG14123	Actin	1	5	5	5	QEYDESGPSIVHR	0.954	42.8	43.1
ORF3_CSULB_Contigs_CONTIG00144,ORF5_CSULB_Contigs_CONTIG14123	Actin	1	5	5	5	VAPEEHPVLLTEAPLNPK	0.677	29.9	42.6
ORF3_CSULB_Contigs_CONTIG00144,ORF5_CSULB_Contigs_CONTIG14123	Actin	1	5	5	5	AGFAGDDAPR	0.997	65.4	40.9
ORF3_CSULB_Contigs_CONTIG00144,ORF5_CSULB_Contigs_CONTIG14123	Actin	1	5	5	5	DLTDYLMK	0.502	28	41.3
ORF3_CSULB_Contigs_CONTIG00144,ORF5_CSULB_Contigs_CONTIG14123	Actin	1	5	5	5	GYSFTTTAER	0.956	46.9	41.8
ORF3_CSULB_Contigs_CONTIG00144,ORF5_CSULB_Contigs_CONTIG14123	Actin	1	5	5	5	LDLAGRDLTDYLMK	0.974	49.7	44.9
ORF3_CSULB_Contigs_CONTIG00144,ORF5_CSULB_Contigs_CONTIG14123	Actin	1	5	5	5	QEYDESGPSIVHR	0.943	43	43.1
ORF3_CSULB_Contigs_CONTIG00144,ORF5_CSULB_Contigs_CONTIG14123	Actin	1	4	4	4	AGFAGDDAPR	0.997	67.2	41
ORF3_CSULB_Contigs_CONTIG00144,ORF5_CSULB_Contigs_CONTIG14123	Actin	1	4	4	4	GYSFTTTAER	0.816	35.6	41.8
ORF3_CSULB_Contigs_CONTIG00144,ORF5_CSULB_Contigs_CONTIG14123	Actin	1	4	4	4	LDLAGRDLTDYLMK	0.911	39.7	44.9
ORF3_CSULB_Contigs_CONTIG00144,ORF5_CSULB_Contigs_CONTIG14123	Actin	1	4	4	4	QEYDESGPSIVHR	0.921	38.5	43.1
ORF3_CSULB_Contigs_CONTIG00144,ORF5_CSULB_Contigs_CONTIG14123	Actin	0.799	1	1	1	AGFAGDDAPR	0.995	57	40.9
ORF3_CSULB_Contigs_CONTIG01778	DNA binding-stop codons	0.932	2	2	2	FNMSLSTMASNSMPEENFEGGDFNFDDDAEDDQFVATNSGRK	0.831	7.46	28.4
ORF3_CSULB_Contigs_CONTIG01778	DNA binding-stop codons	0.932	2	2	2	FNMSLSTMASNSMPEENFEGGDFNFDDDAEDDQFVATNSGRKR	0.597	13	29.8
ORF3_CSULB_Contigs_CONTIG01778	DNA binding-stop codons	0.962	3	3	3	FNDSLSTMASNSMPEENFEGGDFNFDDDAEDDQFVATNSGRK	0.725	5.27	26.5
ORF3_CSULB_Contigs_CONTIG01778	DNA binding-stop codons	0.962	3	3	3	FNMSLSTMASNSMPEENFEGGDFNFDDDAEDDQFVATNSGRK	0.647	6.93	29.6
ORF3_CSULB_Contigs_CONTIG01778	DNA binding-stop codons	0.962	3	3	3	FNYSLSTMASNSMPEENFEGGDFNFDDDAEDDQFVATNSGRK	0.611	7.25	29.1
ORF3_CSULB_Contigs_CONTIG01778	DNA binding-stop codons	0.48	1	1	1	FNVSLSTMASNSMPEENFEGGDFNFDDDAEDDQFVATNSGRK	0.542	8.37	29.8
ORF3_CSULB_Contigs_CONTIG01778	DNA binding-stop codons	0.553	1	1	1	FNCSLSTMASNSMPEENFEGGDFNFDDDAEDDQFVATNSGRKR	0.662	16.6	29.9
ORF3_CSULB_Contigs_CONTIG01778	DNA binding-stop codons	0.564	1	1	1	FNTSLSTMASNSMPEENFEGGDFNFDDDAEDDQFVATNSGRK	0.661	6.95	28.9
ORF3_CSULB_Contigs_FKK7YRX02K2ZWH	Unknown	0.481	1	1	1	QGQHYSQEQDSFDNCGSSGQSFPCVHCRMMQGNWLNYNR	0.572	5.2	26.5
ORF3_CSULB_Contigs_FKK7YRX02K2ZWH	Unknown	0.483	1	1	1	QGQHYSQEQDSFDNCGCSGQSFPCVHCRMMQGNWLNYNR	0.565	4.48	26.4
ORF3_CSULB_Contigs_FKK7YRX02K2ZWH	Unknown	0.873	2	2	2	QGQHYSQEQDSFDNCGASGQSFPCVHCRMMQGNWLNYNR	0.644	10.4	29.7
ORF3_CSULB_Contigs_FKK7YRX02K2ZWH	Unknown	0.873	2	2	2	QGQHYSQEQDSFDNCGTSGQSFPCVHCRMMQGNWLNYNR	0.644	9.8	29.2
ORF3_CSULB_Contigs_FKK7YRX02K2ZWH	Unknown	0.514	1	1	1	QGQHYSQEQDSFDNCGPSGQSFPCVHCRMMQGNWLNYNR	0.575	7.41	29.6
ORF3_CSULB_Contigs_FKK7YRX02K2ZWH	Unknown	0.834	2	2	2	QGQHYSQEQDSFDNCGISGQSFPCVHCRMMQGNWLNYNR	0.567	12.6	30.8
ORF3_CSULB_Contigs_FKK7YRX02K2ZWH	Unknown	0.834	2	2	2	QGQHYSQEQDSFDNCGVSGQSFPCVHCRMMQGNWLNYNR	0.616	6.35	27
ORF3_CSULB_Contigs_FKK7YRX02K2ZWH	Unknown	0.942	3	4	4	QGQHYSQEQDSFDNCGESGQSFPCVHCRMMQGNWLNYNR	0.644	7.71	28.5
ORF3_CSULB_Contigs_FKK7YRX02K2ZWH	Unknown	0.942	3	4	4	QGQHYSQEQDSFDNCGISGQSFPCVHCRMMQGNWLNYNR	0.523	8.01	27.4
ORF3_CSULB_Contigs_FKK7YRX02K2ZWH	Unknown	0.942	3	4	4	QGQHYSQEQDSFDNCGWSGQSFPCVHCRMMQGNWLNYNR	0.658	9.16	25.1
ORF3_CSULB_Contigs_FKK7YRX02L69W0	Unknown	0.648	1	1	1	SILKPWPQILQVLDRLMLSVLVHNAVDLLLVLLLLLLAIGQDVHK	0.719	4.98	27.4
ORF3_CSULB_Contigs_FKK7YRX02L69W0	Unknown	0.955	3	3	4	SILKPAPQILQVLDRLMLSVLVHNAVDLLLVLLLLLLAIGQDVHK	0.644	9.66	26.7
ORF3_CSULB_Contigs_FKK7YRX02L69W0	Unknown	0.955	3	3	4	SILKPGPQILQVLDRLMLSVLVHNAVDLLLVLLLLLLAIGQDVHK	0.644	7.47	25.7
ORF3_CSULB_Contigs_FKK7YRX02L69W0	Unknown	0.955	3	3	4	SILKPSPQILQVLDRLMLSVLVHNAVDLLLVLLLLLLAIGQDVHK	0.644	8.23	27.4
ORF3_CSULB_Contigs_FKK7YRX02L69W0	Unknown	0.89	2	2	2	SILKPAPQILQVLDRLMLSVLVHNAVDLLLVLLLLLLAIGQDVHK	0.669	9.01	25.2
ORF3_CSULB_Contigs_FKK7YRX02L69W0	Unknown	0.89	2	2	2	SILKPPPQILQVLDRLMLSVLVHNAVDLLLVLLLLLLAIGQDVHK	0.669	9.82	26
ORF3_CSULB_Contigs_FKK7YRX02L69W0	Unknown	0.886	2	3	4	SILKPGPQILQVLDRLMLSVLVHNAVDLLLVLLLLLLAIGQDVHK	0.662	7.75	26.2
ORF3_CSULB_Contigs_FKK7YRX02L69W0	Unknown	0.886	2	3	4	SILKPSPQILQVLDRLMLSVLVHNAVDLLLVLLLLLLAIGQDVHK	0.662	13.1	25.9
ORF3_CSULB_Contigs_FKK7YRX02L69W0	Unknown	0.846	2	2	2	SILKPGPQILQVLDRLMLSVLVHNAVDLLLVLLLLLLAIGQDVHK	0.55	3.81	26.2
ORF3_CSULB_Contigs_FKK7YRX02L69W0	Unknown	0.846	2	2	2	SILKPPPQILQVLDRLMLSVLVHNAVDLLLVLLLLLLAIGQDVHK	0.658	8.18	26.6
ORF3_CSULB_Contigs_FKK7YRX02LN8KF	Unknown	0.452	1	1	1	WILNEMGMAQMGMAQMAIGPDGHWTRWSLDEMGMDYMALD	0.543	13	32.5
ORF3_CSULB_Contigs_FKK7YRX02LN8KF	Unknown	0.881	2	2	2	WILNEMGMAQMGMAQMAIGPDGHWTRWSLDEMGMDEMALD	0.641	7.88	28.9
ORF3_CSULB_Contigs_FKK7YRX02LN8KF	Unknown	0.881	2	2	2	WILNEMGMAQMGMAQMAIGPDGHWTRWSLDEMGMDQMALD	0.669	14.8	30.1
ORF3_CSULB_Contigs_FKK7YRX02LN8KF	Unknown	0.954	3	3	3	WILNEMGMAQMGMAQMAIGPDGHWTRWSLDEMGMDCMALD	0.662	12.4	28.2
ORF3_CSULB_Contigs_FKK7YRX02LN8KF	Unknown	0.954	3	3	3	WILNEMGMAQMGMAQMAIGPDGHWTRWSLDEMGMDFMALD	0.601	9.1	31
ORF3_CSULB_Contigs_FKK7YRX02LN8KF	Unknown	0.954	3	3	3	WILNEMGMAQMGMAQMAIGPDGHWTRWSLDEMGMDYMALD	0.662	14.3	31.1
ORF3_CSULB_Contigs_FKK7YRX02MKY4Z,ORF3_CSULB_Contigs_FKK7YRX02N6MH1	Unknown	0.295	1	1	1	YETSMSKSNSK	0.56	27.1	39.8
ORF3_CSULB_Contigs_FKK7YRX02MKY4Z,ORF3_CSULB_Contigs_FKK7YRX02N6MH1	Unknown	0.622	1	1	1	YETSMSKSNSK	0.749	31.2	39.6
ORF3_CSULB_Contigs_FKK7YRX02MKY4Z,ORF3_CSULB_Contigs_FKK7YRX02N6MH1	Unknown	0.963	2	2	2	YETSMSKSNSK	0.919	39.2	39.8
ORF3_CSULB_Contigs_FKK7YRX02MKY4Z,ORF3_CSULB_Contigs_FKK7YRX02N6MH1	Unknown	0.963	2	2	2	YQTSMSKSNSK	0.541	27.9	39.8
ORF3_CSULB_Contigs_FKK7YRX02MKY4Z,ORF3_CSULB_Contigs_FKK7YRX02N6MH1	Unknown	0.157	1	1	1	YETSMSKSNSK	0.695	30.7	39.8
ORF4_CSULB_Contigs_CONTIG00266	C lectin SM24	0.721	1	1	1	TTCGQFAPCSAEALGQLVK	0.852	40.2	45.2
ORF4_CSULB_Contigs_CONTIG00266	C lectin SM24	0.849	1	2	2	TTCGQFAPCSAEALGQLVK	0.911	46.9	45.2
ORF4_CSULB_Contigs_CONTIG00266	C lectin SM24	0.911	1	2	2	TTCGQFAPCSAEALGQLVK	0.977	51.7	45.3
ORF4_CSULB_Contigs_CONTIG00266	C lectin SM24	0.891	1	2	2	TTCGQFAPCSAEALGQLVK	0.987	61	45.2
ORF4_CSULB_Contigs_CONTIG00266	C lectin SM24	0.998	3	4	4	FTNVDGTPVTFTNWAQGQPDNGAQSTGQPENCVMYGGETK	0.976	46.4	38.9
ORF4_CSULB_Contigs_CONTIG00266	C lectin SM24	0.998	3	4	4	LRWEDAK	0.511	27.7	43.4
ORF4_CSULB_Contigs_CONTIG00266	C lectin SM24	0.998	3	4	4	TTCGQFAPCSAEALGQLVK	0.926	45.3	45.1
ORF4_CSULB_Contigs_CONTIG00266	C lectin SM24	1	4	6	9	FTNVDGTPVTFTNWAQGQPDNGAQSTGQPENCVMYGGETK	0.821	38	38.5
ORF4_CSULB_Contigs_CONTIG00266	C lectin SM24	1	4	6	9	LRWEDAK	0.696	31.3	43.4
ORF4_CSULB_Contigs_CONTIG00266	C lectin SM24	1	4	6	9	LWSDASCAMMMPYICMMPAEKER	0.997	53.3	34
ORF4_CSULB_Contigs_CONTIG00266	C lectin SM24	1	4	6	9	TTCGQFAPCSAEALGQLVK	0.995	71.4	45.2
ORF4_CSULB_Contigs_CONTIG00266	C lectin SM24	1	5	7	7	FFPDRLR	0.651	31	40.9
ORF4_CSULB_Contigs_CONTIG00266	C lectin SM24	1	5	7	7	FTNVDGTPVTFTNWAQGQPDNGAQSTGQPENCVMYGGETK	0.573	35.7	37.9
ORF4_CSULB_Contigs_CONTIG00266	C lectin SM24	1	5	7	7	LRWEDAK	0.631	32.1	43.4
ORF4_CSULB_Contigs_CONTIG00266	C lectin SM24	1	5	7	7	LWSDASCAMMMPYICMMPAEKER	0.997	65.1	33.9
ORF4_CSULB_Contigs_CONTIG00266	C lectin SM24	1	5	7	7	TTCGQFAPCSAEALGQLVK	0.933	44.6	45.2
ORF4_CSULB_Contigs_CONTIG00266	C lectin SM24	1	6	10	11	FTNVDGTPVTFTNWAQGQPDNGAQSTGQPENCVMYGGETK	0.982	49.5	38.9
ORF4_CSULB_Contigs_CONTIG00266	C lectin SM24	1	6	10	11	LRWEDAK	0.645	30.4	43.4
ORF4_CSULB_Contigs_CONTIG00266	C lectin SM24	1	6	10	11	LWSDASCAMMMPYICMMPAEK	0.543	20.9	36
ORF4_CSULB_Contigs_CONTIG00266	C lectin SM24	1	6	10	11	LWSDASCAMMMPYICMMPAEKER	0.993	47.7	33.8
ORF4_CSULB_Contigs_CONTIG00266	C lectin SM24	1	6	10	11	TTCGQFAPCSAEALGQLVK	0.992	58.1	45.2
ORF4_CSULB_Contigs_CONTIG00266	C lectin SM24	1	6	10	11	WEDAKTTCGQFAPCSAEALGQLVK	0.983	52.8	45
ORF4_CSULB_Contigs_CONTIG00266	C lectin SM24	1	5	7	11	FTNVDGTPVTFTNWAQGQPDNGAQSTGQPENCVMYGGETK	0.986	48.4	38.8
ORF4_CSULB_Contigs_CONTIG00266	C lectin SM24	1	5	7	11	LWSDASCAMMMPYICMMPAEKER	0.997	53.1	34
ORF4_CSULB_Contigs_CONTIG00266	C lectin SM24	1	5	7	11	LWSDASCAMMMPYICMMPAEKERFPR	0.562	21.7	37.3
ORF4_CSULB_Contigs_CONTIG00266	C lectin SM24	1	5	7	11	TTCGQFAPCSAEALGQLVK	0.995	58.1	45.3
ORF4_CSULB_Contigs_CONTIG00266	C lectin SM24	1	5	7	11	WEDAKTTCGQFAPCSAEALGQLVK	0.95	45	44.9
ORF4_CSULB_Contigs_CONTIG00266	C lectin SM24	1	5	6	6	FFPDRLR	0.52	27.9	40.9
ORF4_CSULB_Contigs_CONTIG00266	C lectin SM24	1	5	6	6	FTNVDGTPVTFTNWAQGQPDNGAQSTGQPENCVMYGGETK	0.928	41.9	38.1
ORF4_CSULB_Contigs_CONTIG00266	C lectin SM24	1	5	6	6	LRWEDAK	0.608	30.2	43.4
ORF4_CSULB_Contigs_CONTIG00266	C lectin SM24	1	5	6	6	LWSDASCAMMMPYICMMPAEKER	0.987	44.8	33.7
ORF4_CSULB_Contigs_CONTIG00266	C lectin SM24	1	5	6	6	TTCGQFAPCSAEALGQLVK	0.957	52.4	45.2
ORF4_CSULB_Contigs_CONTIG00266	C lectin SM24	0.999	3	4	5	LRWEDAK	0.692	31	43.4
ORF4_CSULB_Contigs_CONTIG00266	C lectin SM24	0.999	3	4	5	LWSDASCAMMMPYICMMPAEKER	0.997	54.2	34
ORF4_CSULB_Contigs_CONTIG00266	C lectin SM24	0.999	3	4	5	TTCGQFAPCSAEALGQLVK	0.907	41.1	45.2
ORF4_CSULB_Contigs_CONTIG00266	C lectin SM24	0.992	3	3	3	LRWEDAK	0.657	32.4	43.4
ORF4_CSULB_Contigs_CONTIG00266	C lectin SM24	0.992	3	3	3	TTCGQFAPCSAEALGQLVK	0.997	81.1	45.2
ORF4_CSULB_Contigs_CONTIG00266	C lectin SM24	0.992	3	3	3	WEDAKTTCGQFAPCSAEALGQLVK	0.53	31.3	44.9
ORF4_CSULB_Contigs_CONTIG00266	C lectin SM24	0.988	2	4	4	TTCGQFAPCSAEALGQLVK	0.997	67.2	45.1
ORF4_CSULB_Contigs_CONTIG00266	C lectin SM24	0.988	2	4	4	WEDAKTTCGQFAPCSAEALGQLVK	0.751	34.1	45
ORF4_CSULB_Contigs_CONTIG00266	C lectin SM24	0.975	2	4	4	LRWEDAK	0.507	28.2	43.4
ORF4_CSULB_Contigs_CONTIG00266	C lectin SM24	0.975	2	4	4	TTCGQFAPCSAEALGQLVK	0.995	66	44.6
ORF4_CSULB_Contigs_CONTIG00266	C lectin SM24	0.779	1	1	1	TTCGQFAPCSAEALGQLVK	0.865	37.4	45.1
ORF4_CSULB_Contigs_CONTIG00266	C lectin SM24	0.584	1	1	1	TTCGQFAPCSAEALGQLVK	0.87	38.2	45.2
ORF4_CSULB_Contigs_CONTIG00358	Syndecan/SEA	0.574	1	1	1	GEFTINGIR	0.804	36.7	43.1
ORF4_CSULB_Contigs_CONTIG00358	Syndecan/SEA	0.856	1	2	2	GEFTINGIR	0.973	52.8	43.2
ORF4_CSULB_Contigs_CONTIG00358	Syndecan/SEA	1	3	4	4	EFSNLIGPLIR	0.928	45.1	41.9
ORF4_CSULB_Contigs_CONTIG00358	Syndecan/SEA	1	3	4	4	GEFTINGIR	0.974	54.1	43
ORF4_CSULB_Contigs_CONTIG00358	Syndecan/SEA	1	3	4	4	GGTLEWMEDFADR	0.968	50.2	40.8
ORF4_CSULB_Contigs_CONTIG00358	Syndecan/SEA	1	4	5	5	EFSNLIGPLIR	0.691	33.1	41.9
ORF4_CSULB_Contigs_CONTIG00358	Syndecan/SEA	1	4	5	5	GEFTINGIR	0.972	54.4	43
ORF4_CSULB_Contigs_CONTIG00358	Syndecan/SEA	1	4	5	5	GGTLEWMEDFADR	0.997	71.5	40.5
ORF4_CSULB_Contigs_CONTIG00358	Syndecan/SEA	1	4	5	5	TSTTFKEFSNLIGPLIR	0.988	51.5	42.3
ORF4_CSULB_Contigs_CONTIG00358	Syndecan/SEA	1	5	7	8	EFSNLIGPLIR	0.982	56.3	41.9
ORF4_CSULB_Contigs_CONTIG00358	Syndecan/SEA	1	5	7	8	FGGIEIDPK	0.956	50.5	43.4
ORF4_CSULB_Contigs_CONTIG00358	Syndecan/SEA	1	5	7	8	GEFTINGIR	0.958	50.6	43
ORF4_CSULB_Contigs_CONTIG00358	Syndecan/SEA	1	5	7	8	GGTLEWMEDFADR	0.996	67.4	40.8
ORF4_CSULB_Contigs_CONTIG00358	Syndecan/SEA	1	5	7	8	TSTTFKEFSNLIGPLIR	0.98	49.6	42.5
ORF4_CSULB_Contigs_CONTIG00358	Syndecan/SEA	1	6	7	8	EFSNLIGPLIR	0.959	49	41.9
ORF4_CSULB_Contigs_CONTIG00358	Syndecan/SEA	1	6	7	8	GEFTINGIR	0.983	56.7	43
ORF4_CSULB_Contigs_CONTIG00358	Syndecan/SEA	1	6	7	8	GGTLEWMEDFADR	0.992	59.3	40.5
ORF4_CSULB_Contigs_CONTIG00358	Syndecan/SEA	1	6	7	8	SGLLKVEITGFR	0.969	45.2	40.3
ORF4_CSULB_Contigs_CONTIG00358	Syndecan/SEA	1	6	7	8	TSTTFKEFSNLIGPLIR	0.989	53.9	42.5
ORF4_CSULB_Contigs_CONTIG00358	Syndecan/SEA	1	6	7	8	VEITGFR	0.573	31.6	42.1
ORF4_CSULB_Contigs_CONTIG00358	Syndecan/SEA	1	6	8	9	EFSNLIGPLIR	0.815	37.2	41.9
ORF4_CSULB_Contigs_CONTIG00358	Syndecan/SEA	1	6	8	9	FGGIEIDPK	0.857	40.6	43.4
ORF4_CSULB_Contigs_CONTIG00358	Syndecan/SEA	1	6	8	9	GEFTINGIR	0.988	59.2	43
ORF4_CSULB_Contigs_CONTIG00358	Syndecan/SEA	1	6	8	9	GGTLEWMEDFADR	0.996	64.2	39.3
ORF4_CSULB_Contigs_CONTIG00358	Syndecan/SEA	1	6	8	9	TSTTFKEFSNLIGPLIR	0.983	53.9	42.3
ORF4_CSULB_Contigs_CONTIG00358	Syndecan/SEA	1	6	8	9	VEITGFR	0.693	33.3	42.1
ORF4_CSULB_Contigs_CONTIG00358	Syndecan/SEA	1	5	7	8	EFSNLIGPLIR	0.86	39.2	41.9
ORF4_CSULB_Contigs_CONTIG00358	Syndecan/SEA	1	5	7	8	FGGIEIDPK	0.921	45.5	43.4
ORF4_CSULB_Contigs_CONTIG00358	Syndecan/SEA	1	5	7	8	GEFTINGIR	0.959	50.8	43
ORF4_CSULB_Contigs_CONTIG00358	Syndecan/SEA	1	5	7	8	GGTLEWMEDFADR	0.982	55.6	40.8
ORF4_CSULB_Contigs_CONTIG00358	Syndecan/SEA	1	5	7	8	SGLLKVEITGFR	0.968	42.7	39.9
ORF4_CSULB_Contigs_CONTIG00358	Syndecan/SEA	1	6	8	9	EFSNLIGPLIR	0.903	42.5	41.9
ORF4_CSULB_Contigs_CONTIG00358	Syndecan/SEA	1	6	8	9	FGGIEIDPK	0.927	47	44.2
ORF4_CSULB_Contigs_CONTIG00358	Syndecan/SEA	1	6	8	9	GEFTINGIR	0.98	56.7	43
ORF4_CSULB_Contigs_CONTIG00358	Syndecan/SEA	1	6	8	9	GGTLEWMEDFADR	0.994	63.7	40.5
ORF4_CSULB_Contigs_CONTIG00358	Syndecan/SEA	1	6	8	9	SGLLKVEITGFR	0.973	45.1	40.3
ORF4_CSULB_Contigs_CONTIG00358	Syndecan/SEA	1	6	8	9	TSTTFKEFSNLIGPLIR	0.973	47.2	42.4
ORF4_CSULB_Contigs_CONTIG00358	Syndecan/SEA	1	5	7	8	EFSNLIGPLIR	0.843	38.3	41.9
ORF4_CSULB_Contigs_CONTIG00358	Syndecan/SEA	1	5	7	8	FGGIEIDPK	0.939	47.3	43.4
ORF4_CSULB_Contigs_CONTIG00358	Syndecan/SEA	1	5	7	8	GEFTINGIR	0.992	62.7	42.9
ORF4_CSULB_Contigs_CONTIG00358	Syndecan/SEA	1	5	7	8	GGTLEWMEDFADR	0.991	59.2	40.5
ORF4_CSULB_Contigs_CONTIG00358	Syndecan/SEA	1	5	7	8	TSTTFKEFSNLIGPLIR	0.996	60.6	42.5
ORF4_CSULB_Contigs_CONTIG00358	Syndecan/SEA	1	6	8	8	EFSNLIGPLIR	0.766	35.6	41.9
ORF4_CSULB_Contigs_CONTIG00358	Syndecan/SEA	1	6	8	8	FGGIEIDPK	0.935	47.1	43.4
ORF4_CSULB_Contigs_CONTIG00358	Syndecan/SEA	1	6	8	8	GEFTINGIR	0.969	52	42.8
ORF4_CSULB_Contigs_CONTIG00358	Syndecan/SEA	1	6	8	8	GGTLEWMEDFADR	0.982	54.2	40.5
ORF4_CSULB_Contigs_CONTIG00358	Syndecan/SEA	1	6	8	8	SGLLKVEITGFR	0.969	42.7	39.9
ORF4_CSULB_Contigs_CONTIG00358	Syndecan/SEA	1	6	8	8	TSTTFKEFSNLIGPLIR	0.706	32	42.3
ORF4_CSULB_Contigs_CONTIG00358	Syndecan/SEA	1	6	8	9	EFSNLIGPLIR	0.925	44.7	41.9
ORF4_CSULB_Contigs_CONTIG00358	Syndecan/SEA	1	6	8	9	FGGIEIDPK	0.796	38.8	44.1
ORF4_CSULB_Contigs_CONTIG00358	Syndecan/SEA	1	6	8	9	GEFTINGIR	0.972	53.6	43
ORF4_CSULB_Contigs_CONTIG00358	Syndecan/SEA	1	6	8	9	GGTLEWMEDFADR	0.991	59.3	39.3
ORF4_CSULB_Contigs_CONTIG00358	Syndecan/SEA	1	6	8	9	SGLLKVEITGFR	0.979	47.7	39.9
ORF4_CSULB_Contigs_CONTIG00358	Syndecan/SEA	1	6	8	9	TSTTFKEFSNLIGPLIR	0.953	44.7	42.4
ORF4_CSULB_Contigs_CONTIG00358	Syndecan/SEA	1	5	7	7	EFSNLIGPLIR	0.976	51.1	41.9
ORF4_CSULB_Contigs_CONTIG00358	Syndecan/SEA	1	5	7	7	GEFTINGIR	0.979	53.3	43
ORF4_CSULB_Contigs_CONTIG00358	Syndecan/SEA	1	5	7	7	GGTLEWMEDFADR	0.965	45.8	39.3
ORF4_CSULB_Contigs_CONTIG00358	Syndecan/SEA	1	5	7	7	SGLLKVEITGFR	0.986	48.8	39.9
ORF4_CSULB_Contigs_CONTIG00358	Syndecan/SEA	1	5	7	7	VEITGFR	0.623	30.6	42.1
ORF4_CSULB_Contigs_CONTIG00358	Syndecan/SEA	1	5	7	8	EFSNLIGPLIR	0.935	44.2	41.8
ORF4_CSULB_Contigs_CONTIG00358	Syndecan/SEA	1	5	7	8	FGGIEIDPK	0.867	41.6	44.2
ORF4_CSULB_Contigs_CONTIG00358	Syndecan/SEA	1	5	7	8	GEFTINGIR	0.962	49.3	43.1
ORF4_CSULB_Contigs_CONTIG00358	Syndecan/SEA	1	5	7	8	GGTLEWMEDFADR	0.996	62.1	39.3
ORF4_CSULB_Contigs_CONTIG00358	Syndecan/SEA	1	5	7	8	SGLLKVEITGFR	0.984	49	40.1
ORF4_CSULB_Contigs_CONTIG00358	Syndecan/SEA	1	4	6	7	EFSNLIGPLIR	0.519	30.4	41.9
ORF4_CSULB_Contigs_CONTIG00358	Syndecan/SEA	1	4	6	7	GEFTINGIR	0.987	56.8	43
ORF4_CSULB_Contigs_CONTIG00358	Syndecan/SEA	1	4	6	7	GGTLEWMEDFADR	0.992	57.8	40.5
ORF4_CSULB_Contigs_CONTIG00358	Syndecan/SEA	1	4	6	7	SGLLKVEITGFR	0.968	42.2	40.3
ORF4_CSULB_Contigs_CONTIG00358	Syndecan/SEA	1	5	7	7	EAVTSDRFGGIEIDPK	0.952	46.3	45.4
ORF4_CSULB_Contigs_CONTIG00358	Syndecan/SEA	1	5	7	7	EFSNLIGPLIR	0.936	44.3	41.9
ORF4_CSULB_Contigs_CONTIG00358	Syndecan/SEA	1	5	7	7	GEFTINGIR	0.961	49.2	43.1
ORF4_CSULB_Contigs_CONTIG00358	Syndecan/SEA	1	5	7	7	GGTLEWMEDFADR	0.995	62.2	40.5
ORF4_CSULB_Contigs_CONTIG00358	Syndecan/SEA	1	5	7	7	SGLLKVEITGFR	0.963	42.3	39.9
ORF4_CSULB_Contigs_CONTIG00358	Syndecan/SEA	1	5	6	6	EAVTSDRFGGIEIDPK	0.997	65.1	45.4
ORF4_CSULB_Contigs_CONTIG00358	Syndecan/SEA	1	5	6	6	EFSNLIGPLIR	0.552	29.1	41.9
ORF4_CSULB_Contigs_CONTIG00358	Syndecan/SEA	1	5	6	6	GEFTINGIR	0.916	42	43
ORF4_CSULB_Contigs_CONTIG00358	Syndecan/SEA	1	5	6	6	KALKEAVTSDR	0.952	41	42.6
ORF4_CSULB_Contigs_CONTIG00358	Syndecan/SEA	1	5	6	6	SGLLKVEITGFR	0.958	39.6	40.4
ORF4_CSULB_Contigs_CONTIG00358	Syndecan/SEA	0.799	1	1	1	EAVTSDRFGGIEIDPK	0.993	53.3	45.4
ORF4_CSULB_Contigs_CONTIG00358	Syndecan/SEA	0.994	2	2	2	EAVTSDRFGGIEIDPK	0.986	52.3	45.1
ORF4_CSULB_Contigs_CONTIG00358	Syndecan/SEA	0.994	2	2	2	FGGIEIDPK	0.872	40.4	44.2
ORF4_CSULB_Contigs_CONTIG00820	RNA binding-like	0.804	2	2	2	IQSSMADYAPGTEQFDSQQAQPGPDMSQQNNTQQQVESVQGGYQQR	0.518	7.57	29.2
ORF4_CSULB_Contigs_CONTIG00820	RNA binding-like	0.804	2	2	2	MQSSMADYAPGTEQFDSQQAQPGPDMSQQNNTQQQVESVQGGYQQR	0.592	13	28
ORF4_CSULB_Contigs_CONTIG00820	RNA binding-like	0.867	2	3	4	GQSSMADYAPGTEQFDSQQAQPGPDMSQQNNTQQQVESVQGGYQQR	0.606	10.3	27.8
ORF4_CSULB_Contigs_CONTIG00820	RNA binding-like	0.867	2	3	4	MQSSMADYAPGTEQFDSQQAQPGPDMSQQNNTQQQVESVQGGYQQR	0.662	17.5	27.8
ORF4_CSULB_Contigs_CONTIG00820	RNA binding-like	0.926	3	3	3	EQSSMADYAPGTEQFDSQQAQPGPDMSQQNNTQQQVESVQGGYQQR	0.547	6.06	28.5
ORF4_CSULB_Contigs_CONTIG00820	RNA binding-like	0.926	3	3	3	FQSSMADYAPGTEQFDSQQAQPGPDMSQQNNTQQQVESVQGGYQQR	0.629	6.58	27.8
ORF4_CSULB_Contigs_CONTIG00820	RNA binding-like	0.926	3	3	3	MQSSMADYAPGTEQFDSQQAQPGPDMSQQNNTQQQVESVQGGYQQR	0.561	11.7	28.4
ORF4_CSULB_Contigs_CONTIG02557	Agrin:Kazal inhibitor	1	4	5	5	ECTEDYCPQHCR	0.994	46.4	27.9
ORF4_CSULB_Contigs_CONTIG02557	Agrin:Kazal inhibitor	1	4	5	5	GEVKNPVCANYINAVGVLK	0.918	41	44.3
ORF4_CSULB_Contigs_CONTIG02557	Agrin:Kazal inhibitor	1	4	5	5	NPVCANYINAVGVLK	0.994	62.2	44.5
ORF4_CSULB_Contigs_CONTIG02557	Agrin:Kazal inhibitor	1	4	5	5	QLTGQEVFCLNLAR	0.914	44.2	45.1
ORF4_CSULB_Contigs_CONTIG02557	Agrin:Kazal inhibitor	1	5	7	7	ECTEDYCPQHCR	0.988	43	28
ORF4_CSULB_Contigs_CONTIG02557	Agrin:Kazal inhibitor	1	5	7	7	GEVKNPVCANYINAVGVLK	0.997	61.1	44.1
ORF4_CSULB_Contigs_CONTIG02557	Agrin:Kazal inhibitor	1	5	7	7	GEVKNPVCANYINAVGVLKEK	0.778	31.9	43.7
ORF4_CSULB_Contigs_CONTIG02557	Agrin:Kazal inhibitor	1	5	7	7	NPVCANYINAVGVLK	0.992	63	44.5
ORF4_CSULB_Contigs_CONTIG02557	Agrin:Kazal inhibitor	1	5	7	7	QLTGQEVFCLNLAR	0.997	72.1	45.1
ORF4_CSULB_Contigs_CONTIG02557	Agrin:Kazal inhibitor	1	5	7	8	ECTEDYCPQHCR	0.938	32.2	27.9
ORF4_CSULB_Contigs_CONTIG02557	Agrin:Kazal inhibitor	1	5	7	8	GEVKNPVCANYINAVGVLK	0.997	62.7	44.3
ORF4_CSULB_Contigs_CONTIG02557	Agrin:Kazal inhibitor	1	5	7	8	NPVCANYINAVGVLK	0.99	63.2	44.6
ORF4_CSULB_Contigs_CONTIG02557	Agrin:Kazal inhibitor	1	5	7	8	QLTGQEVFCLNLAR	0.996	70.8	45.1
ORF4_CSULB_Contigs_CONTIG02557	Agrin:Kazal inhibitor	1	5	7	8	RECTEDYCPQHCR	0.968	43.2	33.6
ORF4_CSULB_Contigs_CONTIG02557	Agrin:Kazal inhibitor	1	7	11	11	ECTEDYCPQHCR	0.986	45.9	28.4
ORF4_CSULB_Contigs_CONTIG02557	Agrin:Kazal inhibitor	1	7	11	11	GEVKNPVCANYINAVGVLK	0.994	58	44.2
ORF4_CSULB_Contigs_CONTIG02557	Agrin:Kazal inhibitor	1	7	11	11	GEVKNPVCANYINAVGVLKEK	0.997	67.5	43.8
ORF4_CSULB_Contigs_CONTIG02557	Agrin:Kazal inhibitor	1	7	11	11	NPVCANYINAVGVLK	0.967	54.7	44.6
ORF4_CSULB_Contigs_CONTIG02557	Agrin:Kazal inhibitor	1	7	11	11	NPVCANYINAVGVLKEK	0.601	31	44.5
ORF4_CSULB_Contigs_CONTIG02557	Agrin:Kazal inhibitor	1	7	11	11	QLTGQEVFCLNLAR	0.992	67	45.1
ORF4_CSULB_Contigs_CONTIG02557	Agrin:Kazal inhibitor	1	7	11	11	RECTEDYCPQHCR	0.867	32.1	33.7
ORF4_CSULB_Contigs_CONTIG02557	Agrin:Kazal inhibitor	1	5	5	5	ECTEDYCPQHCR	0.845	22.4	27.9
ORF4_CSULB_Contigs_CONTIG02557	Agrin:Kazal inhibitor	1	5	5	5	GEVKNPVCANYINAVGVLK	0.993	58.2	44.2
ORF4_CSULB_Contigs_CONTIG02557	Agrin:Kazal inhibitor	1	5	5	5	GEVKNPVCANYINAVGVLKEK	0.711	30.7	43.8
ORF4_CSULB_Contigs_CONTIG02557	Agrin:Kazal inhibitor	1	5	5	5	NPVCANYINAVGVLK	0.974	56	44.6
ORF4_CSULB_Contigs_CONTIG02557	Agrin:Kazal inhibitor	1	5	5	5	QLTGQEVFCLNLAR	0.986	61.8	45.1
ORF4_CSULB_Contigs_FKK7YRX02LYGPA	Unknown	0.904	2	2	2	YHSNNSRNSANSHNPSNTMDSTN	0.505	12.5	30
ORF4_CSULB_Contigs_FKK7YRX02LYGPA	Unknown	0.904	2	2	2	YHSNNSRNSANSHNPSNTWDSTN	0.806	27.9	32
ORF4_CSULB_Contigs_FKK7YRX02NJG0Y	Unknown	0.819	2	2	2	IMRSQKMTLATVVPVVVMIMMMMMMMMMMMMMMMMMGMMHNLIVMM	0.575	21.5	33
ORF4_CSULB_Contigs_FKK7YRX02NJG0Y	Unknown	0.819	2	2	2	MTLATVVPVVVMIMMMMMMMMMMMMMMMMMGMMHQLIVMM	0.575	9.66	26.7
ORF4_CSULB_Contigs_FKK7YRX02NJG0Y	Unknown	0.523	1	1	1	MTLATVVPVVVMIMMMMMMMMMMMMMMMMMGMMHALIVMM	0.644	8.35	25.5
ORF4_CSULB_Contigs_FKK7YRX02NJG0Y	Unknown	0.984	4	4	4	MTLATVVPVVVMIMMMMMMMMMMMMMMMMMGMMHALIVMM	0.662	6.77	25
ORF4_CSULB_Contigs_FKK7YRX02NJG0Y	Unknown	0.984	4	4	4	MTLATVVPVVVMIMMMMMMMMMMMMMMMMMGMMHELIVMM	0.662	11.6	28
ORF4_CSULB_Contigs_FKK7YRX02NJG0Y	Unknown	0.984	4	4	4	MTLATVVPVVVMIMMMMMMMMMMMMMMMMMGMMHKLIVMM	0.627	5.29	26.9
ORF4_CSULB_Contigs_FKK7YRX02NJG0Y	Unknown	0.984	4	4	4	MTLATVVPVVVMIMMMMMMMMMMMMMMMMMGMMHSLIVMM	0.621	7.01	27.6
ORF4_CSULB_Contigs_FKK7YRX02NJG0Y	Unknown	0.799	2	2	2	MTLATVVPVVVMIMMMMMMMMMMMMMMMMMGMMHTLIVMM	0.561	10.9	27.4
ORF4_CSULB_Contigs_FKK7YRX02NJG0Y	Unknown	0.799	2	2	2	MTLATVVPVVVMIMMMMMMMMMMMMMMMMMGMMHYLIVMM	0.542	4.85	27.3
ORF4_CSULB_Contigs_FKK7YRX02NJG0Y	Unknown	0.572	1	1	1	MTLATVVPVVVMIMMMMMMMMMMMMMMMMMGMMHFLIVMM	0.71	5.25	27.6
ORF4_CSULB_Contigs_FKK7YRX02O1RKA	Unknown	0.48	1	1	1	MMTTMMMMMMTTTTTTMMTMMMMTMKTIISYPCNNILCER	0.561	2.36	26.6
ORF4_CSULB_Contigs_FKK7YRX02O1RKA	Unknown	0.944	3	4	4	MMTTMMMMMMTTTTTTMMTMMMMTMKTISSYPCNNILCER	0.617	8.31	25.6
ORF4_CSULB_Contigs_FKK7YRX02O1RKA	Unknown	0.944	3	4	4	MMTTMMMMMMTTTTTTMMTMMMMTMKTITSYPCNNILCER	0.617	11	29.8
ORF4_CSULB_Contigs_FKK7YRX02O1RKA	Unknown	0.944	3	4	4	MTTMMMMMMTTTTTTMMTMMMMTMKTIWSYPCNNILCER	0.617	8.01	26.9
ORF4_CSULB_Contigs_FKK7YRX02O1RKA	Unknown	0.991	5	6	6	MMTTMMMMMMTTTTTTMMTMMMMTMKTISSYPCNNILCER	0.668	6.27	25.5
ORF4_CSULB_Contigs_FKK7YRX02O1RKA	Unknown	0.991	5	6	6	MTTMMMMMMTTTTTTMMTMMMMTMKTIGSYPCNNILCER	0.656	8.29	28.8
ORF4_CSULB_Contigs_FKK7YRX02O1RKA	Unknown	0.991	5	6	6	MTTMMMMMMTTTTTTMMTMMMMTMKTIHSYPCNNILCER	0.51	6.54	28.5
ORF4_CSULB_Contigs_FKK7YRX02O1RKA	Unknown	0.991	5	6	6	MTTMMMMMMTTTTTTMMTMMMMTMKTITSYPCNNILCER	0.592	14.2	30.6
ORF4_CSULB_Contigs_FKK7YRX02O1RKA	Unknown	0.991	5	6	6	MTTMMMMMMTTTTTTMMTMMMMTMKTIWSYPCNNILCER	0.607	4.3	26.1
ORF4_CSULB_Contigs_FKK7YRX02O1RKA	Unknown	0.992	5	5	5	MMTTMMMMMMTTTTTTMMTMMMMTMKTIISYPCNNILCER	0.553	6.07	28.4
ORF4_CSULB_Contigs_FKK7YRX02O1RKA	Unknown	0.992	5	5	5	MMTTMMMMMMTTTTTTMMTMMMMTMKTIWSYPCNNILCER	0.546	6.7	27.9
ORF4_CSULB_Contigs_FKK7YRX02O1RKA	Unknown	0.992	5	5	5	MTTMMMMMMTTTTTTMMTMMMMTMKTIFSYPCNNILCER	0.651	6.52	26.2
ORF4_CSULB_Contigs_FKK7YRX02O1RKA	Unknown	0.992	5	5	5	MTTMMMMMMTTTTTTMMTMMMMTMKTIVSYPCNNILCER	0.662	13.8	27.6
ORF4_CSULB_Contigs_FKK7YRX02O1RKA	Unknown	0.992	5	5	5	MTTMMMMMMTTTTTTMMTMMMMTMKTIYSYPCNNILCER	0.662	10.1	26
ORF4_CSULB_Contigs_FKK7YRX02O1RKA	Unknown	0.954	3	4	4	MMTTMMMMMMTTTTTTMMTMMMMTMKTIGSYPCNNILCER	0.561	7.78	26.3
ORF4_CSULB_Contigs_FKK7YRX02O1RKA	Unknown	0.954	3	4	4	MMTTMMMMMMTTTTTTMMTMMMMTMKTIVSYPCNNILCER	0.647	7.72	28.4
ORF4_CSULB_Contigs_FKK7YRX02O1RKA	Unknown	0.954	3	4	4	MTTMMMMMMTTTTTTMMTMMMMTMKTIYSYPCNNILCER	0.702	9.49	29.2
ORF5_CSULB_Contigs_CONTIG00842	Tubulin	0.452	1	1	1	IAQKERNYTGGFLNPMQYCYCISNSDSGCSMTPNSHWMAP	0.576	6.91	29.4
ORF5_CSULB_Contigs_CONTIG00842	Tubulin	0.612	1	1	1	IAQKERNPTGGFLNPMQYCYCISNSDSGCSMTPNSHWMAP	0.669	14.2	32
ORF5_CSULB_Contigs_CONTIG00842	Tubulin	0.948	3	3	3	IAQKERNCTGGFLNPMQYCYCISNSDSGCSMTPNSHWMAP	0.656	10.2	30.2
ORF5_CSULB_Contigs_CONTIG00842	Tubulin	0.948	3	3	3	IAQKERNHTGGFLNPMQYCYCISNSDSGCSMTPNSHWMAP	0.677	9.18	31
ORF5_CSULB_Contigs_CONTIG00842	Tubulin	0.948	3	3	3	IAQKERNMTGGFLNPMQYCYCISNSDSGCSMTPNSHWMAP	0.532	10.4	29.5
ORF5_CSULB_Contigs_FKK7YRX02KVJM4	Unknown	0.368	1	1	1	LANRMMMMMMMMMMVMMMMMMTTTLASDTTNITQYRR	0.501	11.5	30.1
ORF5_CSULB_Contigs_FKK7YRX02KVJM4	Unknown	0.811	2	2	2	LANRMMMMMMMMMMVMMMMMMTTTLASDTHNITQYR	0.556	12.4	29.6
ORF5_CSULB_Contigs_FKK7YRX02KVJM4	Unknown	0.811	2	2	2	LANRMMMMMMMMMMVMMMMMMTTTLASDTYNITQYRR	0.575	6.81	25.8
ORF5_CSULB_Contigs_FKK7YRX02KVJM4	Unknown	0.958	3	4	4	LANRMMMMMMMMMMVMMMMMMTTTLASDTENITQYRR	0.593	8.09	28.5
ORF5_CSULB_Contigs_FKK7YRX02KVJM4	Unknown	0.958	3	4	4	LANRMMMMMMMMMMVMMMMMMTTTLASDTPNITQYRR	0.597	17	25
ORF5_CSULB_Contigs_FKK7YRX02KVJM4	Unknown	0.958	3	4	4	LANRMMMMMMMMMMVMMMMMMTTTLASDTTNITQYRR	0.743	8.2	27.4
ORF5_CSULB_Contigs_FKK7YRX02KVJM4	Unknown	0.873	2	2	2	LANRMMMMMMMMMMVMMMMMMTTTLASDTVNITQYRR	0.644	9.16	28.5
ORF5_CSULB_Contigs_FKK7YRX02KVJM4	Unknown	0.873	2	2	2	MMMMMMMMMMVMMMMMMTTTLASDTRNITQYRR	0.644	6.45	26.5
ORF5_CSULB_Contigs_FKK7YRX02KVJM4	Unknown	0.954	3	3	3	LANRMMMMMMMMMMVMMMMMMTTTLASDTFNITQYRR	0.577	10.3	29.9
ORF5_CSULB_Contigs_FKK7YRX02KVJM4	Unknown	0.954	3	3	3	LANRMMMMMMMMMMVMMMMMMTTTLASDTINITQYR	0.669	11	29.4
ORF5_CSULB_Contigs_FKK7YRX02KVJM4	Unknown	0.954	3	3	3	LANRMMMMMMMMMMVMMMMMMTTTLASDTTNITQYRR	0.669	7.19	26.1
ORF5_CSULB_Contigs_FKK7YRX02KVJM4	Unknown	0.996	6	7	8	LANRMMMMMMMMMMVMMMMMMTTTLASDTENITQYRR	0.538	4.44	26.2
ORF5_CSULB_Contigs_FKK7YRX02KVJM4	Unknown	0.996	6	7	8	LANRMMMMMMMMMMVMMMMMMTTTLASDTFNITQYRR	0.662	6.95	25.4
ORF5_CSULB_Contigs_FKK7YRX02KVJM4	Unknown	0.996	6	7	8	LANRMMMMMMMMMMVMMMMMMTTTLASDTGNITQYRR	0.642	14.4	30
ORF5_CSULB_Contigs_FKK7YRX02KVJM4	Unknown	0.996	6	7	8	LANRMMMMMMMMMMVMMMMMMTTTLASDTMNITQYRR	0.649	6.62	27.8
ORF5_CSULB_Contigs_FKK7YRX02KVJM4	Unknown	0.996	6	7	8	LANRMMMMMMMMMMVMMMMMMTTTLASDTTNITQYRR	0.575	9.19	29.8
ORF5_CSULB_Contigs_FKK7YRX02KVJM4	Unknown	0.996	6	7	8	MMMMMMMMMMVMMMMMMTTTLASDTINITQYRR	0.531	9.84	25.6
ORF5_CSULB_Contigs_FKK7YRX02KVJM4	Unknown	0.978	4	4	4	LANRMMMMMMMMMMVMMMMMMTTTLASDTDNITQYRR	0.658	7.67	25.4
ORF5_CSULB_Contigs_FKK7YRX02KVJM4	Unknown	0.978	4	4	4	LANRMMMMMMMMMMVMMMMMMTTTLASDTINITQYRR	0.591	3.53	25.5
ORF5_CSULB_Contigs_FKK7YRX02KVJM4	Unknown	0.978	4	4	4	LANRMMMMMMMMMMVMMMMMMTTTLASDTVNITQYRR	0.561	9.68	27.6
ORF5_CSULB_Contigs_FKK7YRX02KVJM4	Unknown	0.978	4	4	4	LANRMMMMMMMMMMVMMMMMMTTTLASDTYNITQYRR	0.648	7.68	28.3
ORF5_CSULB_Contigs_FKK7YRX02LXF1F	Unknown	0.862	1	1	1	WSVLLDAAAKK	0.988	48.8	41.5
ORF5_CSULB_Contigs_FKK7YRX02LXF1F	Unknown	0.79	1	1	1	WSVLLDAAAKK	0.923	39.4	41.5
ORF5_CSULB_Contigs_FKK7YRX02LXF1F	Unknown	0.895	1	1	1	WSVLLDAAAKK	0.954	43	41.5
ORF5_CSULB_Contigs_FKK7YRX02LXF1F	Unknown	0.904	1	1	1	WSVLLDAAAKK	0.945	41.2	41.5
ORF5_CSULB_Contigs_FKK7YRX02LXF1F	Unknown	0.756	1	1	1	WSVLLDAAAKK	0.851	36.6	41.8
ORF5_CSULB_Contigs_FKK7YRX02LXF1F	Unknown	0.666	1	1	1	WSVLLDAAAKK	0.822	35.6	41.8
ORF5_CSULB_Contigs_FKK7YRX02LXF1F	Unknown	0.818	1	1	1	WSVLLDAAAKK	0.862	35.7	41.8
ORF5_CSULB_Contigs_FKK7YRX02LXF1F	Unknown	0.889	1	1	1	WSVLLDAAAKK	0.93	39.7	41.5
ORF5_CSULB_Contigs_FKK7YRX02LXF1F	Unknown	0.992	2	2	2	QSVLLDAAAKK	0.849	33.2	40.9
ORF5_CSULB_Contigs_FKK7YRX02LXF1F	Unknown	0.992	2	2	2	WSVLLDAAAKK	0.963	42.5	41.5
ORF5_CSULB_Contigs_FKK7YRX02LXF1F	Unknown	0.715	1	1	1	WSVLLDAAAKK	0.82	32	41.5
ORF5_CSULB_Contigs_FKK7YRX02LXF1F	Unknown	0.799	1	1	1	WSVLLDAAAKK	0.978	43.5	41.5
ORF5_CSULB_Contigs_FKK7YRX02LXF1F	Unknown	0.591	1	1	1	WSVLLDAAAKK	0.946	41.2	41.5
ORF5_CSULB_Contigs_FKK7YRX02LY1MB	Unknown	0.934	2	2	2	YTASEQNTEMVSVSSCPSSQSCRAMDLEYMTPSSTPTMLMMQSR	0.743	8.81	29
ORF5_CSULB_Contigs_FKK7YRX02LY1MB	Unknown	0.934	2	2	2	YTASEQNTEMVSVSSEPSSQSCRAMDLEYMTPSSTPTMLMMQSR	0.743	10.6	27.4
ORF5_CSULB_Contigs_FKK7YRX02OFEQQ	LVN-1-like	0.993	2	2	2	AQWLIDPLKK	0.862	32.7	38.8
ORF5_CSULB_Contigs_FKK7YRX02OFEQQ	LVN-1-like	0.993	2	2	2	SQPAVLSIAEETR	0.997	74.2	44.1
ORF5_CSULB_Contigs_FKK7YRX02OFWP1	Unknown	0.472	1	1	1	NNMNSMQDVDLHTEMHMGYVSQDHQAAFVATESDQYIENVMR	0.575	11.4	27.6
ORF5_CSULB_Contigs_FKK7YRX02OFWP1	Unknown	0.704	1	1	1	NNMNSMQDVDLHTEMHMGYVSQDHQAAFVATDSDQYIENVMR	0.768	5.24	27.8
ORF5_CSULB_Contigs_FKK7YRX02OFWP1	Unknown	0.951	3	3	3	NNMNSMQDVDLHTEMHMGYVSQDHQAAFVATFSDQYIENVMR	0.644	8.49	28.6
ORF5_CSULB_Contigs_FKK7YRX02OFWP1	Unknown	0.951	3	3	3	NNMNSMQDVDLHTEMHMGYVSQDHQAAFVATNSDQYIENVMR	0.615	10	29.3
ORF5_CSULB_Contigs_FKK7YRX02OFWP1	Unknown	0.951	3	3	3	NNMNSMQDVDLHTEMHMGYVSQDHQAAFVATSSDQYIENVMR	0.644	9.58	29.3
ORF5_CSULB_Contigs_FKK7YRX02OFWP1	Unknown	0.984	4	4	4	NNMNSMQDVDLHTEMHMGYVSQDHQAAFVATHSDQYIENVMR	0.595	6.43	27.5
ORF5_CSULB_Contigs_FKK7YRX02OFWP1	Unknown	0.984	4	4	4	NNMNSMQDVDLHTEMHMGYVSQDHQAAFVATSSDQYIENVMR	0.662	13.8	30.2
ORF5_CSULB_Contigs_FKK7YRX02OFWP1	Unknown	0.984	4	4	4	NNMNSMQDVDLHTEMHMGYVSQDHQAAFVATVSDQYIENVMR	0.642	8.73	28.8
ORF5_CSULB_Contigs_FKK7YRX02OFWP1	Unknown	0.984	4	4	4	NNMNSMQDVDLHTEMHMGYVSQDHQAAFVATYSDQYIENVMR	0.68	7.95	27.4
ORF5_CSULB_Contigs_FKK7YRX02OFWP1	Unknown	0.993	5	7	8	NNMNSMQDVDLHTEMHMGYVSQDHQAAFVATDSDQYIENVMR	0.658	10.4	28.1
ORF5_CSULB_Contigs_FKK7YRX02OFWP1	Unknown	0.993	5	7	8	NNMNSMQDVDLHTEMHMGYVSQDHQAAFVATGSDQYIENVMR	0.692	8.71	30.2
ORF5_CSULB_Contigs_FKK7YRX02OFWP1	Unknown	0.993	5	7	8	NNMNSMQDVDLHTEMHMGYVSQDHQAAFVATISDQYIENVMR	0.561	9.44	27.7
ORF5_CSULB_Contigs_FKK7YRX02OFWP1	Unknown	0.993	5	7	8	NNMNSMQDVDLHTEMHMGYVSQDHQAAFVATMSDQYIENVMR	0.657	7.46	27.3
ORF5_CSULB_Contigs_FKK7YRX02OFWP1	Unknown	0.993	5	7	8	NNMNSMQDVDLHTEMHMGYVSQDHQAAFVATYSDQYIENVMR	0.552	4.4	26.8
ORF5_CSULB_Contigs_FKK7YRX02OFWP1	Unknown	0.338	1	1	1	NNMNSMQDVDLHTEMHMGYVSQDHQAAFVATGSDQYIENVMR	0.551	9.91	30.7
ORF6_CSULB_Contigs_CONTIG02581	Alpha-2 macroglobulin	0.984	3	3	3	ASLAALK	0.669	30.8	40
ORF6_CSULB_Contigs_CONTIG02581	Alpha-2 macroglobulin	0.984	3	3	3	LVSGFTPEK	0.649	33	42.7
ORF6_CSULB_Contigs_CONTIG02581	Alpha-2 macroglobulin	0.984	3	3	3	TAVADISNPEK	0.859	40.7	43
ORF6_CSULB_Contigs_CONTIG03681	Unknown	0.637	1	1	1	MSHNDMSNTGIESCNWNSGFSSK	0.849	21.9	31.4
ORF6_CSULB_Contigs_CONTIG03681	Unknown	0.916	2	2	2	MSHNDMSNTGIESCNWNSGFSSK	0.789	20.9	32.8
ORF6_CSULB_Contigs_CONTIG03681	Unknown	0.916	2	2	2	MSHNDTSNTGIESCNWNSGFSSK	0.604	16.3	32.8
ORF6_CSULB_Contigs_CONTIG03681	Unknown	0.42	1	1	1	MSHNDFSNTGIESCNWNSGFSSK	0.573	14.4	31.6
ORF6_CSULB_Contigs_CONTIG03681	Unknown	0.516	1	1	1	MSHNDFSNTGIESCNWNSGFSSK	0.637	19.1	33.1
ORF6_CSULB_Contigs_CONTIG03681	Unknown	0.546	1	1	1	MSHNDFSNTGIESCNWNSGFSSK	0.607	19.8	33.1
ORF6_CSULB_Contigs_FKK7YRX02K7FON	Unknown	0.48	1	1	1	ACYMSAKLS*N*LGDHQFL*HNDRISNNHWWEL*MQN*K	0.583	2.75	25.9
ORF6_CSULB_Contigs_FKK7YRX02K7FON	Unknown	0.938	2	2	2	ACYMSAKLS*N*LGDHQFL*HNDRISNNHWWEL*MQN*K	0.743	7.9	25.8
ORF6_CSULB_Contigs_FKK7YRX02K7FON	Unknown	0.938	2	2	2	LS*N*LGDHQFL*HNDRISNNHWWEL*MQN*KHDQMFNTK	0.759	4.8	27.4
ORF6_CSULB_Contigs_FKK7YRX02K7FON	Unknown	0.616	1	1	1	LS*N*LGDHQFL*HNDRISNNHWWEL*MQN*KHDQMFNTK	0.725	7.29	25.9
ORF6_CSULB_Contigs_FKK7YRX02K7FON	Unknown	0.557	1	1	1	ACYMSAKLS*N*LGDHQFL*HNDRISNNHWWEL*MQN*K	0.617	4.02	25.6
ORF6_CSULB_Contigs_FKK7YRX02LI454	LDL receptor-like	0.649	1	1	1	TLLVNSLHR	0.774	30.8	38.8
ORF6_CSULB_Contigs_FKK7YRX02LI454	LDL receptor-like	0.328	1	1	1	TLLVNSLHR	0.53	24.1	37.5
ORF6_CSULB_Contigs_FKK7YRX02LI454	LDL receptor-like	0.801	1	1	1	TLLVNSLHR	0.874	33.5	37.5
ORF6_CSULB_Contigs_FKK7YRX02LI454	LDL receptor-like	0.999	3	7	9	KTLLVNSLHR	0.996	52.6	36.4
ORF6_CSULB_Contigs_FKK7YRX02LI454	LDL receptor-like	0.999	3	7	9	LYWVDENGIHSK	0.849	36.9	44.1
ORF6_CSULB_Contigs_FKK7YRX02LI454	LDL receptor-like	0.999	3	7	9	TLLVNSLHR	0.926	41.3	38.8
ORF6_CSULB_Contigs_FKK7YRX02LI454	LDL receptor-like	0.884	1	1	1	TLLVNSLHR	0.92	37.5	39.1
ORF6_CSULB_Contigs_FKK7YRX02LI454	LDL receptor-like	0.776	1	1	1	TLLVNSLHR	0.828	31.4	39.1
ORF6_CSULB_Contigs_FKK7YRX02N0GE1	Unknown	0.605	1	1	1	YF*EQGQD*L*NGTDWSSNLSK	0.724	16.5	28.5
ORF6_CSULB_Contigs_FKK7YRX02N0GE1	Unknown	0.471	1	1	1	YF*EQGQD*L*NGTDWSSNLSK	0.573	14.8	27.1
ORF6_CSULB_Contigs_FKK7YRX02N0GE1	Unknown	0.453	1	1	1	YF*EQGQD*L*NGTDWSSNLSK	0.568	9.22	27.4
ORF6_CSULB_Contigs_FKK7YRX02N0GE1	Unknown	0.903	2	2	2	TENQSMFILTLNTK	0.729	36.6	44.4
ORF6_CSULB_Contigs_FKK7YRX02N0GE1	Unknown	0.903	2	2	2	YF*EQGQD*L*NGTDWSSNLSK	0.643	13.6	27.3
ORF6_CSULB_Contigs_FKK7YRX02N0GE1	Unknown	0.442	1	1	1	YF*EQGQD*L*NGTDWSSNLSK	0.656	15.2	29.2
ORF6_CSULB_Contigs_FKK7YRX02NKGGQ	Tetraspanin-like	0.987	2	3	7	AIAMDYNGMEK	0.981	46.3	36.7
ORF6_CSULB_Contigs_FKK7YRX02NKGGQ	Tetraspanin-like	0.987	2	3	7	NVATETIDK	0.73	35.5	44.2
ORF6_CSULB_Contigs_FKK7YRX02NKGGQ	Tetraspanin-like	0.856	1	3	9	AIAMDYNGMEK	0.995	58	36.7
ORF6_CSULB_Contigs_FKK7YRX02NKGGQ	Tetraspanin-like	0.895	1	3	8	AIAMDYNGMEK	0.985	53.2	37.9
ORF6_CSULB_Contigs_FKK7YRX02NKGGQ	Tetraspanin-like	0.982	2	4	7	AIAMDYNGMEK	0.975	49	36.7
ORF6_CSULB_Contigs_FKK7YRX02NKGGQ	Tetraspanin-like	0.982	2	4	7	NVATETIDK	0.641	34	44.2
ORF6_CSULB_Contigs_FKK7YRX02NKGGQ	Tetraspanin-like	0.99	2	3	8	AIAMDYNGMEK	0.991	58.3	38.2
ORF6_CSULB_Contigs_FKK7YRX02NKGGQ	Tetraspanin-like	0.99	2	3	8	NVATETIDK	0.806	39.2	44.2
ORF6_CSULB_Contigs_FKK7YRX02NKGGQ	Tetraspanin-like	0.891	1	3	8	AIAMDYNGMEK	0.988	54.3	38.2
ORF6_CSULB_Contigs_FKK7YRX02NKGGQ	Tetraspanin-like	0.995	2	3	6	AIAMDYNGMEK	0.991	55.2	36.9
ORF6_CSULB_Contigs_FKK7YRX02NKGGQ	Tetraspanin-like	0.995	2	3	6	NVATETIDK	0.892	43.5	44.2
ORF6_CSULB_Contigs_FKK7YRX02NKGGQ	Tetraspanin-like	0.997	3	4	9	AIAMDYNGMEK	0.992	59.2	36.9
ORF6_CSULB_Contigs_FKK7YRX02NKGGQ	Tetraspanin-like	0.997	3	4	9	DMNALDCNK	0.663	26.9	37.2
ORF6_CSULB_Contigs_FKK7YRX02NKGGQ	Tetraspanin-like	0.997	3	4	9	NVATETIDK	0.806	38.7	44.2
ORF6_CSULB_Contigs_FKK7YRX02NKGGQ	Tetraspanin-like	0.999	3	6	11	AIAMDYNGMEK	0.982	51.2	36.7
ORF6_CSULB_Contigs_FKK7YRX02NKGGQ	Tetraspanin-like	0.999	3	6	11	DMNALDCNK	0.859	34.8	37.2
ORF6_CSULB_Contigs_FKK7YRX02NKGGQ	Tetraspanin-like	0.999	3	6	11	NVATETIDK	0.927	47	44.2
ORF6_CSULB_Contigs_FKK7YRX02NKGGQ	Tetraspanin-like	0.932	1	2	4	AIAMDYNGMEK	0.965	44.9	36.8
ORF6_CSULB_Contigs_FKK7YRX02NKGGQ	Tetraspanin-like	0.912	1	1	2	AIAMDYNGMEK	0.945	41.8	36.9
ORF6_CSULB_Contigs_FKK7YRX02NKGGQ	Tetraspanin-like	0.935	1	1	2	AIAMDYNGMEK	0.949	42.5	36.7
ORF6_CSULB_Contigs_FKK7YRX02NKGGQ	Tetraspanin-like	0.912	1	1	2	AIAMDYNGMEK	0.943	39.3	36.5
ORF6_CSULB_Contigs_FKK7YRX02O3S4M	Collagen	0.79	1	1	1	EDAIEVYCDR	0.92	39.1	39.4
ORF6_CSULB_Contigs_FKK7YRX02O3S4M	Collagen	0.984	2	2	3	EDAIEVYCDR	0.976	49.4	39
ORF6_CSULB_Contigs_FKK7YRX02O3S4M	Collagen	0.984	2	2	3	GCREDAIEVYCDR	0.689	29.3	39.3
ORF6_CSULB_Contigs_FKK7YRX02O3S4M	Collagen	0.984	2	2	2	EDAIEVYCDR	0.973	50	39
ORF6_CSULB_Contigs_FKK7YRX02O3S4M	Collagen	0.984	2	2	2	GCREDAIEVYCDR	0.681	29.7	39.4
ORF6_CSULB_Contigs_FKK7YRX02O3S4M	Collagen	0.995	2	2	2	EDAIEVYCDR	0.968	49.9	39.5
ORF6_CSULB_Contigs_FKK7YRX02O3S4M	Collagen	0.995	2	2	2	GCREDAIEVYCDR	0.907	36.1	39.6
ORF6_CSULB_Contigs_FKK7YRX02O3S4M	Collagen	0.621	1	1	1	GCREDAIEVYCDR	0.752	30.9	39.5
ORF6_CSULB_Contigs_FKK7YRX02O3S4M	Collagen	0.972	2	2	2	EDAIEVYCDR	0.891	39.6	39.5
ORF6_CSULB_Contigs_FKK7YRX02O3S4M	Collagen	0.972	2	2	2	GCREDAIEVYCDR	0.748	30.8	39.4
ORF6_CSULB_Contigs_FKK7YRX02O3S4M	Collagen	0.985	2	2	2	EDAIEVYCDR	0.975	49.7	39.2
ORF6_CSULB_Contigs_FKK7YRX02O3S4M	Collagen	0.985	2	2	2	GCREDAIEVYCDR	0.71	28.6	39.4
ORF6_CSULB_Contigs_FKK7YRX02O3S4M	Collagen	0.948	2	2	2	EDAIEVYCDR	0.876	37.3	39.1
ORF6_CSULB_Contigs_FKK7YRX02O3S4M	Collagen	0.948	2	2	2	GCREDAIEVYCDR	0.582	25	39.6
ORF6_CSULB_Contigs_FKK7YRX02O3S4M	Collagen	0.691	1	1	1	GCREDAIEVYCDR	0.771	31.5	39.6
ORF6_CSULB_Contigs_FKK7YRX02O3S4M	Collagen	0.425	1	1	1	GCREDAIEVYCDR	0.549	26.2	39.6
ORF6_CSULB_Contigs_FKK7YRX02O3S4M	Collagen	0.991	2	2	2	EDAIEVYCDR	0.956	46.5	39.5
ORF6_CSULB_Contigs_FKK7YRX02O3S4M	Collagen	0.991	2	2	2	GCREDAIEVYCDR	0.813	32.2	39.6
ORF6_CSULB_Contigs_FKK7YRX02O3S4M	Collagen	0.894	2	2	2	EDAIEVYCDR	0.784	32.5	39.5
ORF6_CSULB_Contigs_FKK7YRX02O3S4M	Collagen	0.894	2	2	2	GCREDAIEVYCDR	0.509	23.2	39.4
