# Supplementary material for: Examination of the skeletal proteome of the brittle star Ophiocoma wendtii reveals overall conservation of proteins but variation in spicule matrix proteins
Source: Proteome Sci. 2015 Feb 7;13:7. doi: 10.1186/s12953-015-0064-7 (PMC4336488; doi:10.1186/s12953-015-0064-7)
Supplement: Additional file 2: — Spicule matrix proteins from total unfractionated sample compared to gastrula transcriptome identified with >90% confidence. The files lists gastrula transcript ID, proteins identified, Protein ID probability, number of unique peptide counts, unique spectrum counts, total spectrum counts, peptide sequence, best peptide ID probability, best Mascot score and best Mascot identity score. [file 12953_2015_64_MOESM2_ESM.xls]

## Sheet: Peptide Report for solution
Protein name	Transcript ID number	Protein ID probability	Exclusive unique peptide count	Exclusive unique spectrum count	Total spectrum count	Percentage of total spectra	Peptide sequence	Best Peptide ID probability	Best Mascot Ion score	Best Mascot Identity score
C lectin SM24	contig00266	0.997	3	5	6	0.00109	FFPDR	0.706	17.9	31.9
C lectin SM24	contig00266	0.997	3	5	6	0.00109	LVPPIIPGVGPTLPNNPQNPQNPNQPGQGPQNPNQPGRPF	0.828	30.9	28.1
C lectin SM24	contig00266	0.997	3	5	6	0.00109	TTCGQFAPCSAEALGQLVK	0.957	41.4	34.9
Syndecan/SEA	contig00358	1	3	3	3	0.000546	EFSNLIGPLIR	0.961	40.9	33.3
Syndecan/SEA	contig00358	1	3	3	3	0.000546	FGGIEIDPK	0.979	50.3	35.9
Syndecan/SEA	contig00358	1	3	3	3	0.000546	GEFTINGIR	0.968	45.2	35.6
Unknown	FKK7YRX02K1TVU	0.991	2	2	3	0.000546	KFSQQK	0.94	37	34.1
Unknown	FKK7YRX02K1TVU	0.991	2	2	3	0.000546	YFGFPR	0.845	25.6	33.3
Unknown	FKK7YRX02L4EFY	0.928	2	2	2	0.000364	MMSQNKPYDENFVGR	0.517	14.8	33.7
Unknown	FKK7YRX02L4EFY	0.928	2	2	2	0.000364	MSQNKPYDENFVGR	0.85	24.6	31.9
Bromodomain	contig00636	0.968	2	2	2	0.000364	CNLLR	0.913	35.7	37
Bromodomain	contig00636	0.968	2	2	2	0.000364	RESGR	0.629	18.9	34.9
Acetyl transferase	FKK7YRX02OT218	0.97	2	2	3	0.000546	FALFQK	0.764	20.9	32.8
Acetyl transferase	FKK7YRX02OT218	0.97	2	2	3	0.000546	FPQGR	0.872	29.3	34.9
Unknown	contig00960	0.936	2	2	3	0.000546	RDASKK	0.663	18.2	33.4
Unknown	contig00960	0.936	2	2	3	0.000546	SGMPAK	0.808	25.9	35.7
Unknown	contig01818	0.907	2	2	3	0.000546	FNFFR	0.803	24.1	34.2
Unknown	contig01818	0.907	2	2	3	0.000546	FNSLCDDTHGLMSSFDFFLFNSYISTVK	0.526	9.47	28.1
