# Supplementary material for: Examination of the skeletal proteome of the brittle star Ophiocoma wendtii reveals overall conservation of proteins but variation in spicule matrix proteins
Source: Proteome Sci. 2015 Feb 7;13:7. doi: 10.1186/s12953-015-0064-7 (PMC4336488; doi:10.1186/s12953-015-0064-7)
Supplement: Additional file 4: — Spicule matrix protein from 3 major SDS PAGE bands compared to gastrula transcriptome identified with >90% confidence. The files lists gastrula transcript ID, proteins identified, Protein ID probability, number of unique peptide counts, unique spectrum counts, total spectrum counts, peptide sequence, best peptide ID probability, best Mascot score and best Mascot identity score. [file 12953_2015_64_MOESM4_ESM.xls]

## Sheet: Peptide Report for 3 bands
Protein name	Transcript ID number	Protein ID probability	Exclusive unique peptide count	Exclusive unique spectrum count	Total spectrum count	Percentage of total spectra	Peptide sequence	Best Peptide ID probability	Best Mascot Ion score	Best Mascot Identity score
Agrin:Kazal inhibitor	ORF1_CSULB_Contigs_CONTIG00998	0.998	2	3	3	0.000707	ICATNAVTYDSK	0.997	77.7	43.1
Agrin:Kazal inhibitor	ORF1_CSULB_Contigs_CONTIG00998	0.998	2	3	3	0.000707	KLDEAYYIDNK	0.978	58.1	44.1
Agrin:Kazal inhibitor	ORF1_CSULB_Contigs_CONTIG00998	0.998	2	3	3	0.000713	ICATNAVTYDSK	0.997	74	43.3
Agrin:Kazal inhibitor	ORF1_CSULB_Contigs_CONTIG00998	0.998	2	3	3	0.000713	KLDEAYYIDNK	0.997	76.4	44.2
Unknown	ORF1_CSULB_Contigs_FKK7YRX02LN6ZZ	0.992	2	2	2	0.000554	KLAQVAGLTNIDR	0.844	34.7	40.3
Unknown	ORF1_CSULB_Contigs_FKK7YRX02LN6ZZ	0.992	2	2	2	0.000554	MYAEELDPLLIAR	0.993	69.2	44.8
Unknown	ORF1_CSULB_Contigs_FKK7YRX02LN6ZZ	0.998	2	2	2	0.000472	KLAQVAGLTNIDR	0.988	48.9	40.3
Unknown	ORF1_CSULB_Contigs_FKK7YRX02LN6ZZ	0.998	2	2	2	0.000472	MYAEELDPLLIAR	0.997	84	44.9
Unknown	ORF1_CSULB_Contigs_FKK7YRX02LN6ZZ	0.998	2	2	2	0.000475	KLAQVAGLTNIDR	0.981	43.7	40.3
Unknown	ORF1_CSULB_Contigs_FKK7YRX02LN6ZZ	0.998	2	2	2	0.000475	MYAEELDPLLIAR	0.997	89.6	44.8
Unknown	ORF1_CSULB_Contigs_FKK7YRX02MCX1J	1	3	3	3	0.000832	LTNQDDYELK	0.965	53.8	43.1
Unknown	ORF1_CSULB_Contigs_FKK7YRX02MCX1J	1	3	3	3	0.000832	LTNQDDYELKIEMEDSDGER	0.997	57.4	40.9
Unknown	ORF1_CSULB_Contigs_FKK7YRX02MCX1J	1	3	3	3	0.000832	LTNQDDYELKIEMEDSDGERR	0.995	55.7	42.8
Unknown	ORF2_CSULB_Contigs_CONTIG02565	0.998	2	2	2	0.000475	AQTQINTTMENIK	0.985	59.1	44.7
Unknown	ORF2_CSULB_Contigs_CONTIG02565	0.998	2	2	2	0.000475	YQTQIDEAVGK	0.989	60.9	44.2
Tetraspanin	ORF2_CSULB_Contigs_CONTIG08435	1	4	4	4	0.000943	AIGSFSNPPAGTK	0.977	58	44.5
Tetraspanin	ORF2_CSULB_Contigs_CONTIG08435	1	4	4	4	0.000943	GFFIQAR	0.703	32.2	40.9
Tetraspanin	ORF2_CSULB_Contigs_CONTIG08435	1	4	4	4	0.000943	IRVTLSGVANMAFR	0.824	34	43.2
Tetraspanin	ORF2_CSULB_Contigs_CONTIG08435	1	4	4	4	0.000943	VTLSGVANMAFR	0.986	62.3	44.1
Tetraspanin	ORF2_CSULB_Contigs_CONTIG08435	0.982	2	2	2	0.000475	AIGSFSNPPAGTK	0.996	68.5	44.4
Tetraspanin	ORF2_CSULB_Contigs_CONTIG08435	0.982	2	2	2	0.000475	GFFIQAR	0.645	32	40.9
Unknown	ORF2_CSULB_Contigs_FKK7YRX02LH1PO	0.937	2	2	2	0.000472	CCSMQSCTVLDIMHDMVEMQCASQSCMIMHQQPRHVHHR	0.809	6.99	30.7
Unknown	ORF2_CSULB_Contigs_FKK7YRX02LH1PO	0.937	2	2	2	0.000472	CCSMQSCTVLDIMHDMVEMQCASQSCMIMHQQRRHVHHR	0.668	6.57	27.6
Unknown	ORF2_CSULB_Contigs_FKK7YRX02NDP0Q	0.979	2	2	2	0.000472	IPVDFVFDR	0.935	48	43.5
Unknown	ORF2_CSULB_Contigs_FKK7YRX02NDP0Q	0.979	2	2	2	0.000472	LTYNVAEHSER	0.676	30.5	44.1
Actin	ORF3_CSULB_Contigs_CONTIG00144,ORF5_CSULB_Contigs_CONTIG14123	0.998	3	3	3	0.000832	GILTLK	0.632	27	36
Actin	ORF3_CSULB_Contigs_CONTIG00144,ORF5_CSULB_Contigs_CONTIG14123	0.998	3	3	3	0.000832	GYSFTTTAER	0.925	46.2	41.8
Actin	ORF3_CSULB_Contigs_CONTIG00144,ORF5_CSULB_Contigs_CONTIG14123	0.998	3	3	3	0.000832	QEYDESGPSIVHR	0.933	42.5	43.4
Actin	ORF3_CSULB_Contigs_CONTIG00144,ORF5_CSULB_Contigs_CONTIG14123	1	8	9	10	0.00236	AGFAGDDAPR	0.974	53.6	41
Actin	ORF3_CSULB_Contigs_CONTIG00144,ORF5_CSULB_Contigs_CONTIG14123	1	8	9	10	0.00236	AVFPSIVGRPR	0.966	49.9	39.7
Actin	ORF3_CSULB_Contigs_CONTIG00144,ORF5_CSULB_Contigs_CONTIG14123	1	8	9	10	0.00236	DSYVGDEAQSK	0.953	47.3	39.9
Actin	ORF3_CSULB_Contigs_CONTIG00144,ORF5_CSULB_Contigs_CONTIG14123	1	8	9	10	0.00236	DSYVGDEAQSKR	0.92	39.3	43.2
Actin	ORF3_CSULB_Contigs_CONTIG00144,ORF5_CSULB_Contigs_CONTIG14123	1	8	9	10	0.00236	GILTLK	0.889	35.9	36
Actin	ORF3_CSULB_Contigs_CONTIG00144,ORF5_CSULB_Contigs_CONTIG14123	1	8	9	10	0.00236	GYSFTTTAER	0.987	61	41.8
Actin	ORF3_CSULB_Contigs_CONTIG00144,ORF5_CSULB_Contigs_CONTIG14123	1	8	9	10	0.00236	LDLAGR	0.853	40.4	42.9
Actin	ORF3_CSULB_Contigs_CONTIG00144,ORF5_CSULB_Contigs_CONTIG14123	1	8	9	10	0.00236	SYELPDGQVITIGNER	0.792	39.8	45.4
Actin	ORF3_CSULB_Contigs_CONTIG00144,ORF5_CSULB_Contigs_CONTIG14123	1	4	4	4	0.00095	AGFAGDDAPR	0.946	46.1	41
Actin	ORF3_CSULB_Contigs_CONTIG00144,ORF5_CSULB_Contigs_CONTIG14123	1	4	4	4	0.00095	DLTDYLMK	0.543	29.7	40.8
Actin	ORF3_CSULB_Contigs_CONTIG00144,ORF5_CSULB_Contigs_CONTIG14123	1	4	4	4	0.00095	GYSFTTTAER	0.98	54.3	41.8
Actin	ORF3_CSULB_Contigs_CONTIG00144,ORF5_CSULB_Contigs_CONTIG14123	1	4	4	4	0.00095	LDLAGR	0.931	46.3	42.9
Unknown	ORF3_CSULB_Contigs_CONTIG01778	0.939	2	2	2	0.000472	FNESLSTMASNSMPEENFEGGDFNFDDDAEDDQFVATNSGRKR	0.668	10.4	30.4
Unknown	ORF3_CSULB_Contigs_CONTIG01778	0.939	2	2	2	0.000472	FNMSLSTMASNSMPEENFEGGDFNFDDDAEDDQFVATNSGRK	0.817	11.1	30.1
Unknown	ORF3_CSULB_Contigs_CONTIG01778	0.92	2	2	2	0.000475	FNTSLSTMASNSMPEENFEGGDFNFDDDAEDDQFVATNSGRK	0.716	8.54	26.3
Unknown	ORF3_CSULB_Contigs_CONTIG01778	0.92	2	2	2	0.000475	FNYSLSTMASNSMPEENFEGGDFNFDDDAEDDQFVATNSGRK	0.716	9.68	28.2
Ubiquitin	ORF3_CSULB_Contigs_CONTIG12063,ORF4_CSULB_Contigs_CONTIG01103,ORF6_CSULB_Contigs_CONTIG00083	0.999	3	3	3	0.000832	ESTLHLVLR	0.969	50.9	39.1
Ubiquitin	ORF3_CSULB_Contigs_CONTIG12063,ORF4_CSULB_Contigs_CONTIG01103,ORF6_CSULB_Contigs_CONTIG00083	0.999	3	3	3	0.000832	TITLEVEPSDTIENVK	0.986	63	44.7
Ubiquitin	ORF3_CSULB_Contigs_CONTIG12063,ORF4_CSULB_Contigs_CONTIG01103,ORF6_CSULB_Contigs_CONTIG00083	0.999	3	3	3	0.000832	TLSDYNIQK	0.612	33.3	42.8
Ubiquitin	ORF3_CSULB_Contigs_CONTIG12063,ORF4_CSULB_Contigs_CONTIG01103,ORF6_CSULB_Contigs_CONTIG00083	0.999	3	3	3	0.000707	ESTLHLVLR	0.978	52.5	38.3
Ubiquitin	ORF3_CSULB_Contigs_CONTIG12063,ORF4_CSULB_Contigs_CONTIG01103,ORF6_CSULB_Contigs_CONTIG00083	0.999	3	3	3	0.000707	TITLEVEPSDTIENVK	0.885	44.4	44.9
Ubiquitin	ORF3_CSULB_Contigs_CONTIG12063,ORF4_CSULB_Contigs_CONTIG01103,ORF6_CSULB_Contigs_CONTIG00083	0.999	3	3	3	0.000707	TLSDYNIQK	0.864	40.9	42.8
Ubiquitin	ORF3_CSULB_Contigs_CONTIG12063,ORF4_CSULB_Contigs_CONTIG01103,ORF6_CSULB_Contigs_CONTIG00083	0.992	2	2	2	0.000475	ESTLHLVLR	0.982	52.2	39.1
Ubiquitin	ORF3_CSULB_Contigs_CONTIG12063,ORF4_CSULB_Contigs_CONTIG01103,ORF6_CSULB_Contigs_CONTIG00083	0.992	2	2	2	0.000475	TLSDYNIQK	0.83	39.7	42.8
Unknown	ORF3_CSULB_Contigs_FKK7YRX02K2ZWH	0.933	3	3	3	0.000713	QGQHYSQEQDSFDNCGISGQSFPCVHCRMMQGNWLNYNR	0.595	8.04	30.7
Unknown	ORF3_CSULB_Contigs_FKK7YRX02K2ZWH	0.933	3	3	3	0.000713	QGQHYSQEQDSFDNCGMSGQSFPCVHCRMMQGNWLNYNR	0.52	3.56	25
Unknown	ORF3_CSULB_Contigs_FKK7YRX02K2ZWH	0.933	3	3	3	0.000713	QGQHYSQEQDSFDNCGSSGQSFPCVHCRMMQGNWLNYNR	0.657	7.37	29.1
C lectin SM24	ORF4_CSULB_Contigs_CONTIG00266	1	3	4	7	0.00165	LWSDASCAMMMPYICMMPAEK	0.997	51	32.3
C lectin SM24	ORF4_CSULB_Contigs_CONTIG00266	1	3	4	7	0.00165	LWSDASCAMMMPYICMMPAEKER	0.961	34.5	33.6
C lectin SM24	ORF4_CSULB_Contigs_CONTIG00266	1	3	4	7	0.00165	TTCGQFAPCSAEALGQLVK	0.983	61.7	45.2
C lectin SM24	ORF4_CSULB_Contigs_CONTIG00266	0.949	2	2	2	0.000475	LRWEDAK	0.579	28.3	43.4
C lectin SM24	ORF4_CSULB_Contigs_CONTIG00266	0.949	2	2	2	0.000475	TTCGQFAPCSAEALGQLVK	0.88	37.9	45.3
Syndecan/SEA	ORF4_CSULB_Contigs_CONTIG00358	1	6	8	9	0.0025	EFSNLIGPLIR	0.934	47.3	41.9
Syndecan/SEA	ORF4_CSULB_Contigs_CONTIG00358	1	6	8	9	0.0025	FGGIEIDPK	0.927	47.8	43.3
Syndecan/SEA	ORF4_CSULB_Contigs_CONTIG00358	1	6	8	9	0.0025	GEFTINGIR	0.975	56.6	43
Syndecan/SEA	ORF4_CSULB_Contigs_CONTIG00358	1	6	8	9	0.0025	GGTLEWMEDFADR	0.996	68.3	39.3
Syndecan/SEA	ORF4_CSULB_Contigs_CONTIG00358	1	6	8	9	0.0025	TSTTFKEFSNLIGPLIR	0.989	62.5	42.4
Syndecan/SEA	ORF4_CSULB_Contigs_CONTIG00358	1	6	8	9	0.0025	VEITGFR	0.591	32	42.1
Syndecan/SEA	ORF4_CSULB_Contigs_CONTIG00358	1	7	8	9	0.00212	EFSNLIGPLIR	0.971	53.5	41.9
Syndecan/SEA	ORF4_CSULB_Contigs_CONTIG00358	1	7	8	9	0.00212	FGGIEIDPK	0.858	41.2	43.4
Syndecan/SEA	ORF4_CSULB_Contigs_CONTIG00358	1	7	8	9	0.00212	GEFTINGIR	0.976	56.2	42.8
Syndecan/SEA	ORF4_CSULB_Contigs_CONTIG00358	1	7	8	9	0.00212	GGTLEWMEDFADR	0.991	61.3	39.3
Syndecan/SEA	ORF4_CSULB_Contigs_CONTIG00358	1	7	8	9	0.00212	SGLLKVEITGFR	0.88	33.3	39.9
Syndecan/SEA	ORF4_CSULB_Contigs_CONTIG00358	1	7	8	9	0.00212	TSTTFKEFSNLIGPLIR	0.958	42.9	42.3
Syndecan/SEA	ORF4_CSULB_Contigs_CONTIG00358	1	7	8	9	0.00212	VEITGFR	0.506	28.4	42.1
Syndecan/SEA	ORF4_CSULB_Contigs_CONTIG00358	1	5	6	7	0.00166	EFSNLIGPLIR	0.93	45.1	41.9
Syndecan/SEA	ORF4_CSULB_Contigs_CONTIG00358	1	5	6	7	0.00166	FGGIEIDPK	0.952	49.3	43.4
Syndecan/SEA	ORF4_CSULB_Contigs_CONTIG00358	1	5	6	7	0.00166	GEFTINGIR	0.972	52.8	43
Syndecan/SEA	ORF4_CSULB_Contigs_CONTIG00358	1	5	6	7	0.00166	GGTLEWMEDFADR	0.997	69.6	39.3
Syndecan/SEA	ORF4_CSULB_Contigs_CONTIG00358	1	5	6	7	0.00166	TSTTFKEFSNLIGPLIR	0.773	31.3	42.4
Unknown	ORF4_CSULB_Contigs_FKK7YRX02L7FOE	0.914	3	3	3	0.000713	RTQNMCDCCMGALSPQFSTAMR	0.575	11.7	32
Unknown	ORF4_CSULB_Contigs_FKK7YRX02L7FOE	0.914	3	3	3	0.000713	TQNMCDCCMAALSPQFSTAMR	0.53	11.2	33.4
Unknown	ORF4_CSULB_Contigs_FKK7YRX02L7FOE	0.914	3	3	3	0.000713	TQNMCDCCMMALSPQFSTAMR	0.572	4.49	25
Unknown	ORF4_CSULB_Contigs_FKK7YRX02O1RKA	0.94	3	3	3	0.000707	MMTTMMMMMMTTTTTTMMTMMMMTMKTIMSYPCNNILCER	0.614	6.97	26.2
Unknown	ORF4_CSULB_Contigs_FKK7YRX02O1RKA	0.94	3	3	3	0.000707	MTTMMMMMMTTTTTTMMTMMMMTMKTIMSYPCNNILCER	0.621	7.68	26.1
Unknown	ORF4_CSULB_Contigs_FKK7YRX02O1RKA	0.94	3	3	3	0.000707	MTTMMMMMMTTTTTTMMTMMMMTMKTISSYPCNNILCER	0.587	5.51	26.1
Unknown	ORF5_CSULB_Contigs_FKK7YRX02KVJM4	0.909	3	3	3	0.000832	LANRMMMMMMMMMMVMMMMMMTTTLASDTINITQYRR	0.526	8.81	28.7
Unknown	ORF5_CSULB_Contigs_FKK7YRX02KVJM4	0.909	3	3	3	0.000832	LANRMMMMMMMMMMVMMMMMMTTTLASDTMNITQYRR	0.526	5.61	25.6
Unknown	ORF5_CSULB_Contigs_FKK7YRX02KVJM4	0.909	3	3	3	0.000832	LANRMMMMMMMMMMVMMMMMMTTTLASDTPNITQYRR	0.596	9.02	29.8
Unknown	ORF5_CSULB_Contigs_FKK7YRX02KVJM4	0.918	2	2	2	0.000472	LANRMMMMMMMMMMVMMMMMMTTTLASDTQNITQYRR	0.622	12	30.1
Unknown	ORF5_CSULB_Contigs_FKK7YRX02KVJM4	0.918	2	2	2	0.000472	LANRMMMMMMMMMMVMMMMMMTTTLASDTTNITQYRR	0.784	4.92	29.1
Alpha-2 macroglobulin	ORF6_CSULB_Contigs_CONTIG02581	0.99	2	2	2	0.000472	SAGIESFR	0.802	37.1	42.2
Alpha-2 macroglobulin	ORF6_CSULB_Contigs_CONTIG02581	0.99	2	2	2	0.000472	TAVADISNPEK	0.963	52.4	43
