# Supplementary material for: Examination of the skeletal proteome of the brittle star Ophiocoma wendtii reveals overall conservation of proteins but variation in spicule matrix proteins
Source: Proteome Sci. 2015 Feb 7;13:7. doi: 10.1186/s12953-015-0064-7 (PMC4336488; doi:10.1186/s12953-015-0064-7)
Supplement: Additional file 5: — Spicule matrix proteins from 20 SDS PAGE gel slices compared to tube foot transcriptome identified with >90% confidence. The files lists gastrula transcript ID, proteins identified, Protein ID probability, number of unique peptide counts, unique spectrum counts, total spectrum counts, peptide sequence, best peptide ID probability, best Mascot score and best Mascot identity score. [file 12953_2015_64_MOESM5_ESM.xls]

## Sheet: Peptide Report for tube foot
Transcript ID numbers	Protein name	Protein ID probability	Exclusive unique peptide count	Exclusive unique spectrum count	Total spectrum count	Peptide sequence	Best Peptide Identification probability	Best Mascot Ion score	Best Mascot Identity score
ORF_Brittle Star TubeFoot Data_Locus_10601_Transcript_1/7_Confidence_0.700_Length_889_frame4,ORF_Brittle Star TubeFoot Data_Locus_10601_Transcript_6/7_Confidence_0.100_Length_489_frame6	Unknown	0.982	2	2	2	NQMIEIIIIAQSMHFYVAHIILCNNNTNIKMSEMVINCSKMEFVR	0.865	27.8	45.2
ORF_Brittle Star TubeFoot Data_Locus_10601_Transcript_1/7_Confidence_0.700_Length_889_frame4,ORF_Brittle Star TubeFoot Data_Locus_10601_Transcript_6/7_Confidence_0.100_Length_489_frame6	Unknown	0.982	2	2	2	NQMIIIIIIAQSMHFYVAHIILCNNNTNIKMSEMVINCSKMEFVR	0.865	22.8	45.2
ORF_Brittle Star TubeFoot Data_Locus_1120_Transcript_1/10_Confidence_0.367_Length_1360_frame4,ORF_Brittle Star TubeFoot Data_Locus_1120_Transcript_10/10_Confidence_0.400_Length_1472_frame1,ORF_Brittle Star TubeFoot Data_Locus_1120_Transcript_2/10_Confidence_0.400_Length_1475_frame1,ORF_Brittle Star TubeFoot Data_Locus_1120_Transcript_3/10_Confidence_0.400_Length_1358_frame1,ORF_Brittle Star TubeF…	Unknown	0.947	3	3	3	ECIVMITTIIYNNNNNDDNNNSNNNNNNNDDNDNNNEDGKK	0.592	8.54	33.9
ORF_Brittle Star TubeFoot Data_Locus_1120_Transcript_1/10_Confidence_0.367_Length_1360_frame4,ORF_Brittle Star TubeFoot Data_Locus_1120_Transcript_10/10_Confidence_0.400_Length_1472_frame1,ORF_Brittle Star TubeFoot Data_Locus_1120_Transcript_2/10_Confidence_0.400_Length_1475_frame1,ORF_Brittle Star TubeFoot Data_Locus_1120_Transcript_3/10_Confidence_0.400_Length_1358_frame1,ORF_Brittle Star TubeF…	Unknown	0.947	3	3	3	QCIVMITTIIYNNNNNDDNNNSNNNNNNNDDNDNNNEDGKK	0.627	9.4	34.4
ORF_Brittle Star TubeFoot Data_Locus_1120_Transcript_1/10_Confidence_0.367_Length_1360_frame4,ORF_Brittle Star TubeFoot Data_Locus_1120_Transcript_10/10_Confidence_0.400_Length_1472_frame1,ORF_Brittle Star TubeFoot Data_Locus_1120_Transcript_2/10_Confidence_0.400_Length_1475_frame1,ORF_Brittle Star TubeFoot Data_Locus_1120_Transcript_3/10_Confidence_0.400_Length_1358_frame1,ORF_Brittle Star TubeF…	Unknown	0.947	3	3	3	TCIVMITTIIYNNNNNDDNNNSNNNNNNNDDNDNNNEDGKK	0.648	7.64	32.4
ORF_Brittle Star TubeFoot Data_Locus_11644_Transcript_1/1_Confidence_1.000_Length_218_frame4	Unknown	1	7	7	8	LQETSVMGKNGNNNNSNDNNNDNDDNCMMMMMIMITTTTIMK	0.743	10.4	31.3
ORF_Brittle Star TubeFoot Data_Locus_11644_Transcript_1/1_Confidence_1.000_Length_218_frame4	Unknown	1	7	7	8	LQETSVMGKNGNNNNSNDNNNDNDDNGMMMMMIMITTTTIMK	0.657	8.41	29.7
ORF_Brittle Star TubeFoot Data_Locus_11644_Transcript_1/1_Confidence_1.000_Length_218_frame4	Unknown	1	7	7	8	LQETSVMGKNGNNNNSNDNNNDNDDNHMMMMMIMITTTTIMK	0.654	10.4	35.2
ORF_Brittle Star TubeFoot Data_Locus_11644_Transcript_1/1_Confidence_1.000_Length_218_frame4	Unknown	1	7	7	8	LQETSVMGKNGNNNNSNDNNNDNDDNRMMMMMIMITTTTIMK	0.561	11.1	35.2
ORF_Brittle Star TubeFoot Data_Locus_11644_Transcript_1/1_Confidence_1.000_Length_218_frame4	Unknown	1	7	7	8	LQETSVMGKNGNNNNSNDNNNDNDDNSMMMMMIMITTTTIMK	0.727	11.7	30.5
ORF_Brittle Star TubeFoot Data_Locus_11644_Transcript_1/1_Confidence_1.000_Length_218_frame4	Unknown	1	7	7	8	LQETSVMGKNGNNNNSNDNNNDNDDNWMMMMMIMITTTTIMK	0.743	9.59	31.9
ORF_Brittle Star TubeFoot Data_Locus_11644_Transcript_1/1_Confidence_1.000_Length_218_frame4	Unknown	1	7	7	8	LQETSVMGKNGNNNNSNDNNNDNDDNYMMMMMIMITTTTIMK	0.631	7.98	32.9
ORF_Brittle Star TubeFoot Data_Locus_14140_Transcript_1/5_Confidence_0.526_Length_478_frame3	Unknown	0.995	4	5	6	MMIMMIMMMMMMMMTMMMMMMTTMLLLMMIMIIMMTTK	0.743	17.1	30.7
ORF_Brittle Star TubeFoot Data_Locus_14140_Transcript_1/5_Confidence_0.526_Length_478_frame3	Unknown	0.995	4	5	6	MMIMMKMMMMMMMMTMMMMMMTTMLLLMMIMIIMMTTK	0.697	7.71	31.6
ORF_Brittle Star TubeFoot Data_Locus_14140_Transcript_1/5_Confidence_0.526_Length_478_frame3	Unknown	0.995	4	5	6	MMMIMMGMMMMMMMMTMMMMMMTTMLLLMMIMIIMMTTKK	0.743	11.8	32.8
ORF_Brittle Star TubeFoot Data_Locus_14140_Transcript_1/5_Confidence_0.526_Length_478_frame3	Unknown	0.995	4	5	6	MMMIMMTMMMMMMMMTMMMMMMTTMLLLMMIMIIMMTTK	0.743	8.77	31
ORF_Brittle Star TubeFoot Data_Locus_17471_Transcript_1/2_Confidence_1.000_Length_1384_frame1,ORF_Brittle Star TubeFoot Data_Locus_17471_Transcript_1/2_Confidence_1.000_Length_1384_frame2,ORF_Brittle Star TubeFoot Data_Locus_17471_Transcript_2/2_Confidence_1.000_Length_1384_frame1,ORF_Brittle Star TubeFoot Data_Locus_17471_Transcript_2/2_Confidence_1.000_Length_1384_frame2,ORF_Brittle Star TubeFo…	Ubiquitin	0.979	2	2	2	LIFAGK	0.582	20.4	42.6
ORF_Brittle Star TubeFoot Data_Locus_17471_Transcript_1/2_Confidence_1.000_Length_1384_frame1,ORF_Brittle Star TubeFoot Data_Locus_17471_Transcript_1/2_Confidence_1.000_Length_1384_frame2,ORF_Brittle Star TubeFoot Data_Locus_17471_Transcript_2/2_Confidence_1.000_Length_1384_frame1,ORF_Brittle Star TubeFoot Data_Locus_17471_Transcript_2/2_Confidence_1.000_Length_1384_frame2,ORF_Brittle Star TubeFo…	Ubiquitin	0.979	2	2	2	TITLEVEPSDTIENVK	0.99	55.7	49.1
ORF_Brittle Star TubeFoot Data_Locus_17955_Transcript_1/2_Confidence_0.571_Length_628_frame5,ORF_Brittle Star TubeFoot Data_Locus_9784_Transcript_1/1_Confidence_1.000_Length_443_frame5	Unknown	0.988	2	2	2	IPENNIK	0.757	26.8	44.5
ORF_Brittle Star TubeFoot Data_Locus_17955_Transcript_1/2_Confidence_0.571_Length_628_frame5,ORF_Brittle Star TubeFoot Data_Locus_9784_Transcript_1/1_Confidence_1.000_Length_443_frame5	Unknown	0.988	2	2	2	IPQNNIK	0.986	44.3	43.8
ORF_Brittle Star TubeFoot Data_Locus_17955_Transcript_1/2_Confidence_0.571_Length_628_frame5,ORF_Brittle Star TubeFoot Data_Locus_9784_Transcript_1/1_Confidence_1.000_Length_443_frame5	Unknown	0.987	2	2	3	IPENNIK	0.744	28.6	44.5
ORF_Brittle Star TubeFoot Data_Locus_17955_Transcript_1/2_Confidence_0.571_Length_628_frame5,ORF_Brittle Star TubeFoot Data_Locus_9784_Transcript_1/1_Confidence_1.000_Length_443_frame5	Unknown	0.987	2	2	3	IPQNNIK	0.963	37.3	43.8
ORF_Brittle Star TubeFoot Data_Locus_17955_Transcript_1/2_Confidence_0.571_Length_628_frame5,ORF_Brittle Star TubeFoot Data_Locus_9784_Transcript_1/1_Confidence_1.000_Length_443_frame5	Unknown	0.975	2	2	2	IPENNIK	0.576	22.2	44.5
ORF_Brittle Star TubeFoot Data_Locus_17955_Transcript_1/2_Confidence_0.571_Length_628_frame5,ORF_Brittle Star TubeFoot Data_Locus_9784_Transcript_1/1_Confidence_1.000_Length_443_frame5	Unknown	0.975	2	2	2	IPQNNIK	0.941	33.6	43.8
ORF_Brittle Star TubeFoot Data_Locus_17955_Transcript_1/2_Confidence_0.571_Length_628_frame5,ORF_Brittle Star TubeFoot Data_Locus_9784_Transcript_1/1_Confidence_1.000_Length_443_frame5	Unknown	0.988	2	2	2	IPENNIK	0.76	26.8	44.5
ORF_Brittle Star TubeFoot Data_Locus_17955_Transcript_1/2_Confidence_0.571_Length_628_frame5,ORF_Brittle Star TubeFoot Data_Locus_9784_Transcript_1/1_Confidence_1.000_Length_443_frame5	Unknown	0.988	2	2	2	IPQNNIK	0.957	36.3	43.8
ORF_Brittle Star TubeFoot Data_Locus_17955_Transcript_1/2_Confidence_0.571_Length_628_frame5,ORF_Brittle Star TubeFoot Data_Locus_9784_Transcript_1/1_Confidence_1.000_Length_443_frame5	Unknown	0.984	2	2	2	IPENNIK	0.674	23.2	44.5
ORF_Brittle Star TubeFoot Data_Locus_17955_Transcript_1/2_Confidence_0.571_Length_628_frame5,ORF_Brittle Star TubeFoot Data_Locus_9784_Transcript_1/1_Confidence_1.000_Length_443_frame5	Unknown	0.984	2	2	2	IPQNNIK	0.952	33.3	43.8
ORF_Brittle Star TubeFoot Data_Locus_22030_Transcript_1/2_Confidence_0.750_Length_772_frame4	Unknown	0.989	5	5	5	KMMMMTMICQHDNDNNADNVDDDYLMEMMMMTKLTMIR	0.528	9.09	30.8
ORF_Brittle Star TubeFoot Data_Locus_22030_Transcript_1/2_Confidence_0.750_Length_772_frame4	Unknown	0.989	5	5	5	KMMMMTMIFQHDNDNNADNVDDDYLMEMMMMTKLTMIR	0.528	9.27	29.9
ORF_Brittle Star TubeFoot Data_Locus_22030_Transcript_1/2_Confidence_0.750_Length_772_frame4	Unknown	0.989	5	5	5	KMMMMTMIHQHDNDNNADNVDDDYLMEMMMMTKLTMIR	0.534	6.92	30.6
ORF_Brittle Star TubeFoot Data_Locus_22030_Transcript_1/2_Confidence_0.750_Length_772_frame4	Unknown	0.989	5	5	5	KMMMMTMIVQHDNDNNADNVDDDYLMEMMMMTKLTMIR	0.74	15.7	34.4
ORF_Brittle Star TubeFoot Data_Locus_22030_Transcript_1/2_Confidence_0.750_Length_772_frame4	Unknown	0.989	5	5	5	MMMMTMIWQHDNDNNADNVDDDYLMEMMMMTKLTMIRMK	0.585	6.13	30.3
ORF_Brittle Star TubeFoot Data_Locus_22030_Transcript_1/2_Confidence_0.750_Length_772_frame5,ORF_Brittle Star TubeFoot Data_Locus_22030_Transcript_2/2_Confidence_0.750_Length_769_frame5	Unknown	0.997	5	5	5	IIMVVKNMMMMMTMTAHHDDDNEAKDVDDDDVMVMMMMLMMK	0.685	8.88	33.1
ORF_Brittle Star TubeFoot Data_Locus_22030_Transcript_1/2_Confidence_0.750_Length_772_frame5,ORF_Brittle Star TubeFoot Data_Locus_22030_Transcript_2/2_Confidence_0.750_Length_769_frame5	Unknown	0.997	5	5	5	NMMMMMTMTHHHDDDNEAKDVDDDDVMVMMMMLMMKILK	0.727	13.2	30.7
ORF_Brittle Star TubeFoot Data_Locus_22030_Transcript_1/2_Confidence_0.750_Length_772_frame5,ORF_Brittle Star TubeFoot Data_Locus_22030_Transcript_2/2_Confidence_0.750_Length_769_frame5	Unknown	0.997	5	5	5	NMMMMMTMTSHHDDDNEAKDVDDDDVMVMMMMLMMKILK	0.743	14.5	34.6
ORF_Brittle Star TubeFoot Data_Locus_22030_Transcript_1/2_Confidence_0.750_Length_772_frame5,ORF_Brittle Star TubeFoot Data_Locus_22030_Transcript_2/2_Confidence_0.750_Length_769_frame5	Unknown	0.997	5	5	5	NMMMMMTMTTHHDDDNEAKDVDDDDVMVMMMMLMMKILK	0.727	9.48	29.9
ORF_Brittle Star TubeFoot Data_Locus_22030_Transcript_1/2_Confidence_0.750_Length_772_frame5,ORF_Brittle Star TubeFoot Data_Locus_22030_Transcript_2/2_Confidence_0.750_Length_769_frame5	Unknown	0.997	5	5	5	NMMMMMTMTYHHDDDNEAKDVDDDDVMVMMMMLMMKILK	0.579	9.51	32
ORF_Brittle Star TubeFoot Data_Locus_22696_Transcript_1/2_Confidence_0.833_Length_689_frame6,ORF_Brittle Star TubeFoot Data_Locus_22696_Transcript_2/2_Confidence_0.833_Length_685_frame6	LDL reecptor-like	1	3	3	3	DDIDMCK	0.923	26.8	37.5
ORF_Brittle Star TubeFoot Data_Locus_22696_Transcript_1/2_Confidence_0.833_Length_689_frame6,ORF_Brittle Star TubeFoot Data_Locus_22696_Transcript_2/2_Confidence_0.833_Length_685_frame6	LDL reecptor-like	1	3	3	3	GWHCDGEADCTDGSDEPEECVCNPR	0.997	47.6	27.4
ORF_Brittle Star TubeFoot Data_Locus_22696_Transcript_1/2_Confidence_0.833_Length_689_frame6,ORF_Brittle Star TubeFoot Data_Locus_22696_Transcript_2/2_Confidence_0.833_Length_685_frame6	LDL reecptor-like	1	3	3	3	LGEPVFVCDDGECILR	0.973	51.2	48.2
ORF_Brittle Star TubeFoot Data_Locus_22696_Transcript_1/2_Confidence_0.833_Length_689_frame6,ORF_Brittle Star TubeFoot Data_Locus_22696_Transcript_2/2_Confidence_0.833_Length_685_frame6	LDL reecptor-like	0.999	3	3	3	DDIDMCK	0.731	20.4	36.1
ORF_Brittle Star TubeFoot Data_Locus_22696_Transcript_1/2_Confidence_0.833_Length_689_frame6,ORF_Brittle Star TubeFoot Data_Locus_22696_Transcript_2/2_Confidence_0.833_Length_685_frame6	LDL reecptor-like	0.999	3	3	3	GWHCDGEADCTDGSDEPEECVCNPR	0.997	57.9	27.3
ORF_Brittle Star TubeFoot Data_Locus_22696_Transcript_1/2_Confidence_0.833_Length_689_frame6,ORF_Brittle Star TubeFoot Data_Locus_22696_Transcript_2/2_Confidence_0.833_Length_685_frame6	LDL reecptor-like	0.999	3	3	3	LGEPVFVCDDGECILR	0.997	79.3	48.2
ORF_Brittle Star TubeFoot Data_Locus_2896_Transcript_9/11_Confidence_0.250_Length_1473_frame6	Collagen	1	7	7	7	EDAIEVYCDR	0.985	39.1	43.3
ORF_Brittle Star TubeFoot Data_Locus_2896_Transcript_9/11_Confidence_0.250_Length_1473_frame6	Collagen	1	7	7	7	FRYDVVEDGCHTR	0.758	33.2	46.7
ORF_Brittle Star TubeFoot Data_Locus_2896_Transcript_9/11_Confidence_0.250_Length_1473_frame6	Collagen	1	7	7	7	LLTSQAR	0.711	28.4	49
ORF_Brittle Star TubeFoot Data_Locus_2896_Transcript_9/11_Confidence_0.250_Length_1473_frame6	Collagen	1	7	7	7	LPFIDVAPADIGSK	0.997	67.2	47.6
ORF_Brittle Star TubeFoot Data_Locus_2896_Transcript_9/11_Confidence_0.250_Length_1473_frame6	Collagen	1	7	7	7	NSVAVFDASAGNTEK	0.997	83.4	47.7
ORF_Brittle Star TubeFoot Data_Locus_2896_Transcript_9/11_Confidence_0.250_Length_1473_frame6	Collagen	1	7	7	7	TVIEYVTK	0.844	27.9	45.2
ORF_Brittle Star TubeFoot Data_Locus_2896_Transcript_9/11_Confidence_0.250_Length_1473_frame6	Collagen	1	7	7	7	YDVVEDGCHTR	0.632	22	43.2
ORF_Brittle Star TubeFoot Data_Locus_2896_Transcript_9/11_Confidence_0.250_Length_1473_frame6	Collagen	1	12	12	14	EDAIEVYCDR	0.987	49.4	42.9
ORF_Brittle Star TubeFoot Data_Locus_2896_Transcript_9/11_Confidence_0.250_Length_1473_frame6	Collagen	1	12	12	14	FRYDVVEDGCHTR	0.99	47.5	46.9
ORF_Brittle Star TubeFoot Data_Locus_2896_Transcript_9/11_Confidence_0.250_Length_1473_frame6	Collagen	1	12	12	14	GCREDAIEVYCDR	0.882	27	43.4
ORF_Brittle Star TubeFoot Data_Locus_2896_Transcript_9/11_Confidence_0.250_Length_1473_frame6	Collagen	1	12	12	14	HVYFGAMK	0.776	29.8	47
ORF_Brittle Star TubeFoot Data_Locus_2896_Transcript_9/11_Confidence_0.250_Length_1473_frame6	Collagen	1	12	12	14	LPFIDVAPADIGSK	0.994	67	47.4
ORF_Brittle Star TubeFoot Data_Locus_2896_Transcript_9/11_Confidence_0.250_Length_1473_frame6	Collagen	1	12	12	14	NSVAVFDASAGNTEK	0.997	88.7	47.8
ORF_Brittle Star TubeFoot Data_Locus_2896_Transcript_9/11_Confidence_0.250_Length_1473_frame6	Collagen	1	12	12	14	QTSESCILPQQPTIR	0.986	53.4	49.4
ORF_Brittle Star TubeFoot Data_Locus_2896_Transcript_9/11_Confidence_0.250_Length_1473_frame6	Collagen	1	12	12	14	TCKDLFLSHPQK	0.945	36.3	49.1
ORF_Brittle Star TubeFoot Data_Locus_2896_Transcript_9/11_Confidence_0.250_Length_1473_frame6	Collagen	1	12	12	14	TVIEYVTK	0.834	29.8	45.2
ORF_Brittle Star TubeFoot Data_Locus_2896_Transcript_9/11_Confidence_0.250_Length_1473_frame6	Collagen	1	12	12	14	TVIEYVTKK	0.966	36.8	42.8
ORF_Brittle Star TubeFoot Data_Locus_2896_Transcript_9/11_Confidence_0.250_Length_1473_frame6	Collagen	1	12	12	14	VMTSSEIELTVDGASK	0.989	63.4	49.3
ORF_Brittle Star TubeFoot Data_Locus_2896_Transcript_9/11_Confidence_0.250_Length_1473_frame6	Collagen	1	12	12	14	YDVVEDGCHTR	0.841	28	43.2
ORF_Brittle Star TubeFoot Data_Locus_2896_Transcript_9/11_Confidence_0.250_Length_1473_frame6	Collagen	1	12	15	15	DLFLSHPQK	0.694	30	46.7
ORF_Brittle Star TubeFoot Data_Locus_2896_Transcript_9/11_Confidence_0.250_Length_1473_frame6	Collagen	1	12	15	15	EDAIEVYCDR	0.983	50	42.9
ORF_Brittle Star TubeFoot Data_Locus_2896_Transcript_9/11_Confidence_0.250_Length_1473_frame6	Collagen	1	12	15	15	FRYDVVEDGCHTR	0.986	43.1	46.9
ORF_Brittle Star TubeFoot Data_Locus_2896_Transcript_9/11_Confidence_0.250_Length_1473_frame6	Collagen	1	12	15	15	GCREDAIEVYCDR	0.841	29.7	43.3
ORF_Brittle Star TubeFoot Data_Locus_2896_Transcript_9/11_Confidence_0.250_Length_1473_frame6	Collagen	1	12	15	15	HVYFGAMK	0.692	30.2	47
ORF_Brittle Star TubeFoot Data_Locus_2896_Transcript_9/11_Confidence_0.250_Length_1473_frame6	Collagen	1	12	15	15	LPFIDVAPADIGSK	0.988	49.9	47.5
ORF_Brittle Star TubeFoot Data_Locus_2896_Transcript_9/11_Confidence_0.250_Length_1473_frame6	Collagen	1	12	15	15	NSVAVFDASAGNTEK	0.997	101	48.4
ORF_Brittle Star TubeFoot Data_Locus_2896_Transcript_9/11_Confidence_0.250_Length_1473_frame6	Collagen	1	12	15	15	QTSESCILPQQPTIR	0.971	48.7	49.5
ORF_Brittle Star TubeFoot Data_Locus_2896_Transcript_9/11_Confidence_0.250_Length_1473_frame6	Collagen	1	12	15	15	TCKDLFLSHPQK	0.976	45.4	49.1
ORF_Brittle Star TubeFoot Data_Locus_2896_Transcript_9/11_Confidence_0.250_Length_1473_frame6	Collagen	1	12	15	15	TVIEYVTK	0.715	27.1	45.2
ORF_Brittle Star TubeFoot Data_Locus_2896_Transcript_9/11_Confidence_0.250_Length_1473_frame6	Collagen	1	12	15	15	TVIEYVTKK	0.88	32.4	42.8
ORF_Brittle Star TubeFoot Data_Locus_2896_Transcript_9/11_Confidence_0.250_Length_1473_frame6	Collagen	1	12	15	15	YDVVEDGCHTR	0.972	38.9	43.2
ORF_Brittle Star TubeFoot Data_Locus_2896_Transcript_9/11_Confidence_0.250_Length_1473_frame6	Collagen	1	12	13	13	EDAIEVYCDR	0.985	49.9	43.4
ORF_Brittle Star TubeFoot Data_Locus_2896_Transcript_9/11_Confidence_0.250_Length_1473_frame6	Collagen	1	12	13	13	FRYDVVEDGCHTR	0.983	47.1	46.9
ORF_Brittle Star TubeFoot Data_Locus_2896_Transcript_9/11_Confidence_0.250_Length_1473_frame6	Collagen	1	12	13	13	GCREDAIEVYCDR	0.968	36.1	43.4
ORF_Brittle Star TubeFoot Data_Locus_2896_Transcript_9/11_Confidence_0.250_Length_1473_frame6	Collagen	1	12	13	13	GGSQFSYVNDPVQMTFLR	0.997	76.4	49.3
ORF_Brittle Star TubeFoot Data_Locus_2896_Transcript_9/11_Confidence_0.250_Length_1473_frame6	Collagen	1	12	13	13	HVYFGAMK	0.53	26.2	45.5
ORF_Brittle Star TubeFoot Data_Locus_2896_Transcript_9/11_Confidence_0.250_Length_1473_frame6	Collagen	1	12	13	13	LLTSQAR	0.753	31.8	49.4
ORF_Brittle Star TubeFoot Data_Locus_2896_Transcript_9/11_Confidence_0.250_Length_1473_frame6	Collagen	1	12	13	13	LPFIDVAPADIGSK	0.98	52.8	47.7
ORF_Brittle Star TubeFoot Data_Locus_2896_Transcript_9/11_Confidence_0.250_Length_1473_frame6	Collagen	1	12	13	13	NSVAVFDASAGNTEK	0.997	90	47.8
ORF_Brittle Star TubeFoot Data_Locus_2896_Transcript_9/11_Confidence_0.250_Length_1473_frame6	Collagen	1	12	13	13	QTSESCILPQQPTIR	0.85	44.2	49.2
ORF_Brittle Star TubeFoot Data_Locus_2896_Transcript_9/11_Confidence_0.250_Length_1473_frame6	Collagen	1	12	13	13	TCKDLFLSHPQK	0.95	42.7	49.1
ORF_Brittle Star TubeFoot Data_Locus_2896_Transcript_9/11_Confidence_0.250_Length_1473_frame6	Collagen	1	12	13	13	TVIEYVTKK	0.927	37.4	42.8
ORF_Brittle Star TubeFoot Data_Locus_2896_Transcript_9/11_Confidence_0.250_Length_1473_frame6	Collagen	1	12	13	13	YDVVEDGCHTR	0.538	23	43.2
ORF_Brittle Star TubeFoot Data_Locus_2896_Transcript_9/11_Confidence_0.250_Length_1473_frame6	Collagen	1	12	13	13	FRYDVVEDGCHTR	0.994	47.6	46.9
ORF_Brittle Star TubeFoot Data_Locus_2896_Transcript_9/11_Confidence_0.250_Length_1473_frame6	Collagen	1	12	13	13	GCREDAIEVYCDR	0.942	30.9	43.3
ORF_Brittle Star TubeFoot Data_Locus_2896_Transcript_9/11_Confidence_0.250_Length_1473_frame6	Collagen	1	12	13	13	GGSQFSYVNDPVQMTFLR	0.997	65	49.2
ORF_Brittle Star TubeFoot Data_Locus_2896_Transcript_9/11_Confidence_0.250_Length_1473_frame6	Collagen	1	12	13	13	HVYFGAMK	0.778	30.1	45.5
ORF_Brittle Star TubeFoot Data_Locus_2896_Transcript_9/11_Confidence_0.250_Length_1473_frame6	Collagen	1	12	13	13	LLTSQAR	0.777	33.7	49
ORF_Brittle Star TubeFoot Data_Locus_2896_Transcript_9/11_Confidence_0.250_Length_1473_frame6	Collagen	1	12	13	13	LPFIDVAPADIGSK	0.997	70.3	47.5
ORF_Brittle Star TubeFoot Data_Locus_2896_Transcript_9/11_Confidence_0.250_Length_1473_frame6	Collagen	1	12	13	13	NSVAVFDASAGNTEK	0.997	71.1	47.7
ORF_Brittle Star TubeFoot Data_Locus_2896_Transcript_9/11_Confidence_0.250_Length_1473_frame6	Collagen	1	12	13	13	QTSESCILPQQPTIR	0.997	65	49.5
ORF_Brittle Star TubeFoot Data_Locus_2896_Transcript_9/11_Confidence_0.250_Length_1473_frame6	Collagen	1	12	13	13	TCKDLFLSHPQK	0.922	35.1	49.1
ORF_Brittle Star TubeFoot Data_Locus_2896_Transcript_9/11_Confidence_0.250_Length_1473_frame6	Collagen	1	12	13	13	TVIEYVTK	0.906	33.7	45.2
ORF_Brittle Star TubeFoot Data_Locus_2896_Transcript_9/11_Confidence_0.250_Length_1473_frame6	Collagen	1	12	13	13	TVIEYVTKK	0.925	37.8	42.8
ORF_Brittle Star TubeFoot Data_Locus_2896_Transcript_9/11_Confidence_0.250_Length_1473_frame6	Collagen	1	12	13	13	YDVVEDGCHTR	0.946	31.2	43.2
ORF_Brittle Star TubeFoot Data_Locus_2896_Transcript_9/11_Confidence_0.250_Length_1473_frame6	Collagen	1	10	12	12	EDAIEVYCDR	0.958	39.6	43.4
ORF_Brittle Star TubeFoot Data_Locus_2896_Transcript_9/11_Confidence_0.250_Length_1473_frame6	Collagen	1	10	12	12	FRYDVVEDGCHTR	0.993	45.2	46.9
ORF_Brittle Star TubeFoot Data_Locus_2896_Transcript_9/11_Confidence_0.250_Length_1473_frame6	Collagen	1	10	12	12	GCREDAIEVYCDR	0.891	30.8	43.2
ORF_Brittle Star TubeFoot Data_Locus_2896_Transcript_9/11_Confidence_0.250_Length_1473_frame6	Collagen	1	10	12	12	HVYFGAMK	0.805	29.1	45.5
ORF_Brittle Star TubeFoot Data_Locus_2896_Transcript_9/11_Confidence_0.250_Length_1473_frame6	Collagen	1	10	12	12	LLTSQAR	0.748	33.6	49.2
ORF_Brittle Star TubeFoot Data_Locus_2896_Transcript_9/11_Confidence_0.250_Length_1473_frame6	Collagen	1	10	12	12	LPFIDVAPADIGSK	0.997	68.2	47.5
ORF_Brittle Star TubeFoot Data_Locus_2896_Transcript_9/11_Confidence_0.250_Length_1473_frame6	Collagen	1	10	12	12	QTSESCILPQQPTIR	0.997	64.7	49.4
ORF_Brittle Star TubeFoot Data_Locus_2896_Transcript_9/11_Confidence_0.250_Length_1473_frame6	Collagen	1	10	12	12	TCKDLFLSHPQK	0.906	37.6	49.1
ORF_Brittle Star TubeFoot Data_Locus_2896_Transcript_9/11_Confidence_0.250_Length_1473_frame6	Collagen	1	10	12	12	TVIEYVTKK	0.931	35.7	42.8
ORF_Brittle Star TubeFoot Data_Locus_2896_Transcript_9/11_Confidence_0.250_Length_1473_frame6	Collagen	1	10	12	12	YDVVEDGCHTR	0.86	29.4	43.2
ORF_Brittle Star TubeFoot Data_Locus_2896_Transcript_9/11_Confidence_0.250_Length_1473_frame6	Collagen	1	11	11	11	EDAIEVYCDR	0.979	49.7	43.1
ORF_Brittle Star TubeFoot Data_Locus_2896_Transcript_9/11_Confidence_0.250_Length_1473_frame6	Collagen	1	11	11	11	FRYDVVEDGCHTR	0.994	50.4	46.9
ORF_Brittle Star TubeFoot Data_Locus_2896_Transcript_9/11_Confidence_0.250_Length_1473_frame6	Collagen	1	11	11	11	GCREDAIEVYCDR	0.794	28.6	43.2
ORF_Brittle Star TubeFoot Data_Locus_2896_Transcript_9/11_Confidence_0.250_Length_1473_frame6	Collagen	1	11	11	11	GGSQFSYVNDPVQMTFLR	0.997	83.6	49.1
ORF_Brittle Star TubeFoot Data_Locus_2896_Transcript_9/11_Confidence_0.250_Length_1473_frame6	Collagen	1	11	11	11	HVYFGAMK	0.788	32	45.5
ORF_Brittle Star TubeFoot Data_Locus_2896_Transcript_9/11_Confidence_0.250_Length_1473_frame6	Collagen	1	11	11	11	LPFIDVAPADIGSK	0.997	66.3	47.5
ORF_Brittle Star TubeFoot Data_Locus_2896_Transcript_9/11_Confidence_0.250_Length_1473_frame6	Collagen	1	11	11	11	QTSESCILPQQPTIR	0.991	54.6	49.5
ORF_Brittle Star TubeFoot Data_Locus_2896_Transcript_9/11_Confidence_0.250_Length_1473_frame6	Collagen	1	11	11	11	TCKDLFLSHPQK	0.845	31.9	49.3
ORF_Brittle Star TubeFoot Data_Locus_2896_Transcript_9/11_Confidence_0.250_Length_1473_frame6	Collagen	1	11	11	11	TVIEYVTK	0.686	26.3	45.2
ORF_Brittle Star TubeFoot Data_Locus_2896_Transcript_9/11_Confidence_0.250_Length_1473_frame6	Collagen	1	11	11	11	TVIEYVTKK	0.971	39.4	42.8
ORF_Brittle Star TubeFoot Data_Locus_2896_Transcript_9/11_Confidence_0.250_Length_1473_frame6	Collagen	1	11	11	11	YDVVEDGCHTR	0.596	20.1	43.1
ORF_Brittle Star TubeFoot Data_Locus_2896_Transcript_9/11_Confidence_0.250_Length_1473_frame6	Collagen	1	11	12	12	EDAIEVYCDR	0.928	37.3	42.9
ORF_Brittle Star TubeFoot Data_Locus_2896_Transcript_9/11_Confidence_0.250_Length_1473_frame6	Collagen	1	11	12	12	FRYDVVEDGCHTR	0.983	46.5	46.9
ORF_Brittle Star TubeFoot Data_Locus_2896_Transcript_9/11_Confidence_0.250_Length_1473_frame6	Collagen	1	11	12	12	GCREDAIEVYCDR	0.823	25	43.4
ORF_Brittle Star TubeFoot Data_Locus_2896_Transcript_9/11_Confidence_0.250_Length_1473_frame6	Collagen	1	11	12	12	GGSQFSYVNDPVQMTFLR	0.997	81.1	49.2
ORF_Brittle Star TubeFoot Data_Locus_2896_Transcript_9/11_Confidence_0.250_Length_1473_frame6	Collagen	1	11	12	12	HVYFGAMK	0.668	28.1	45.5
ORF_Brittle Star TubeFoot Data_Locus_2896_Transcript_9/11_Confidence_0.250_Length_1473_frame6	Collagen	1	11	12	12	LPFIDVAPADIGSK	0.997	64.3	47.6
ORF_Brittle Star TubeFoot Data_Locus_2896_Transcript_9/11_Confidence_0.250_Length_1473_frame6	Collagen	1	11	12	12	QTSESCILPQQPTIR	0.966	44.2	49.5
ORF_Brittle Star TubeFoot Data_Locus_2896_Transcript_9/11_Confidence_0.250_Length_1473_frame6	Collagen	1	11	12	12	TCKDLFLSHPQK	0.937	40	49.2
ORF_Brittle Star TubeFoot Data_Locus_2896_Transcript_9/11_Confidence_0.250_Length_1473_frame6	Collagen	1	11	12	12	TVIEYVTK	0.736	26	45.2
ORF_Brittle Star TubeFoot Data_Locus_2896_Transcript_9/11_Confidence_0.250_Length_1473_frame6	Collagen	1	11	12	12	TVIEYVTKK	0.962	42.3	42.8
ORF_Brittle Star TubeFoot Data_Locus_2896_Transcript_9/11_Confidence_0.250_Length_1473_frame6	Collagen	1	11	12	12	YDVVEDGCHTR	0.978	41	43.2
ORF_Brittle Star TubeFoot Data_Locus_2896_Transcript_9/11_Confidence_0.250_Length_1473_frame6	Collagen	1	11	12	13	FRYDVVEDGCHTR	0.995	46	46.9
ORF_Brittle Star TubeFoot Data_Locus_2896_Transcript_9/11_Confidence_0.250_Length_1473_frame6	Collagen	1	11	12	13	GCREDAIEVYCDR	0.965	31.5	43.4
ORF_Brittle Star TubeFoot Data_Locus_2896_Transcript_9/11_Confidence_0.250_Length_1473_frame6	Collagen	1	11	12	13	GGSQFSYVNDPVQMTFLR	0.997	88.5	49.2
ORF_Brittle Star TubeFoot Data_Locus_2896_Transcript_9/11_Confidence_0.250_Length_1473_frame6	Collagen	1	11	12	13	HVYFGAMK	0.916	33.7	45.5
ORF_Brittle Star TubeFoot Data_Locus_2896_Transcript_9/11_Confidence_0.250_Length_1473_frame6	Collagen	1	11	12	13	LPFIDVAPADIGSK	0.994	58.8	47.5
ORF_Brittle Star TubeFoot Data_Locus_2896_Transcript_9/11_Confidence_0.250_Length_1473_frame6	Collagen	1	11	12	13	NSVAVFDASAGNTEK	0.997	74.8	47.8
ORF_Brittle Star TubeFoot Data_Locus_2896_Transcript_9/11_Confidence_0.250_Length_1473_frame6	Collagen	1	11	12	13	QTSESCILPQQPTIR	0.832	36.4	49.5
ORF_Brittle Star TubeFoot Data_Locus_2896_Transcript_9/11_Confidence_0.250_Length_1473_frame6	Collagen	1	11	12	13	TCKDLFLSHPQK	0.947	35.2	49.2
ORF_Brittle Star TubeFoot Data_Locus_2896_Transcript_9/11_Confidence_0.250_Length_1473_frame6	Collagen	1	11	12	13	TVIEYVTK	0.83	32	45.2
ORF_Brittle Star TubeFoot Data_Locus_2896_Transcript_9/11_Confidence_0.250_Length_1473_frame6	Collagen	1	11	12	13	TVIEYVTKK	0.96	39.4	42.8
ORF_Brittle Star TubeFoot Data_Locus_2896_Transcript_9/11_Confidence_0.250_Length_1473_frame6	Collagen	1	11	12	13	YDVVEDGCHTR	0.984	35.5	43.2
ORF_Brittle Star TubeFoot Data_Locus_2896_Transcript_9/11_Confidence_0.250_Length_1473_frame6	Collagen	1	7	7	7	ESGMYFIDPNR	0.915	31.9	44.3
ORF_Brittle Star TubeFoot Data_Locus_2896_Transcript_9/11_Confidence_0.250_Length_1473_frame6	Collagen	1	7	7	7	GCREDAIEVYCDR	0.707	26.2	43.4
ORF_Brittle Star TubeFoot Data_Locus_2896_Transcript_9/11_Confidence_0.250_Length_1473_frame6	Collagen	1	7	7	7	HVYFGAMK	0.797	27.9	45.5
ORF_Brittle Star TubeFoot Data_Locus_2896_Transcript_9/11_Confidence_0.250_Length_1473_frame6	Collagen	1	7	7	7	LPFIDVAPADIGSK	0.996	61.8	47.6
ORF_Brittle Star TubeFoot Data_Locus_2896_Transcript_9/11_Confidence_0.250_Length_1473_frame6	Collagen	1	7	7	7	NSVAVFDASAGNTEK	0.997	103	48.6
ORF_Brittle Star TubeFoot Data_Locus_2896_Transcript_9/11_Confidence_0.250_Length_1473_frame6	Collagen	1	7	7	7	TCKDLFLSHPQK	0.948	35.9	49.1
ORF_Brittle Star TubeFoot Data_Locus_2896_Transcript_9/11_Confidence_0.250_Length_1473_frame6	Collagen	1	7	7	7	TVIEYVTKK	0.668	25.6	42.8
ORF_Brittle Star TubeFoot Data_Locus_2896_Transcript_9/11_Confidence_0.250_Length_1473_frame6	Collagen	1	12	12	13	EDAIEVYCDR	0.977	46.5	43.5
ORF_Brittle Star TubeFoot Data_Locus_2896_Transcript_9/11_Confidence_0.250_Length_1473_frame6	Collagen	1	12	12	13	ESGMYFIDPNR	0.98	45.9	44.4
ORF_Brittle Star TubeFoot Data_Locus_2896_Transcript_9/11_Confidence_0.250_Length_1473_frame6	Collagen	1	12	12	13	FRYDVVEDGCHTR	0.99	45.4	46.8
ORF_Brittle Star TubeFoot Data_Locus_2896_Transcript_9/11_Confidence_0.250_Length_1473_frame6	Collagen	1	12	12	13	GCREDAIEVYCDR	0.905	32.2	43.4
ORF_Brittle Star TubeFoot Data_Locus_2896_Transcript_9/11_Confidence_0.250_Length_1473_frame6	Collagen	1	12	12	13	HVYFGAMK	0.83	29.6	45.5
ORF_Brittle Star TubeFoot Data_Locus_2896_Transcript_9/11_Confidence_0.250_Length_1473_frame6	Collagen	1	12	12	13	LLTSQAR	0.901	36.8	49.4
ORF_Brittle Star TubeFoot Data_Locus_2896_Transcript_9/11_Confidence_0.250_Length_1473_frame6	Collagen	1	12	12	13	LPFIDVAPADIGSK	0.997	62	47.5
ORF_Brittle Star TubeFoot Data_Locus_2896_Transcript_9/11_Confidence_0.250_Length_1473_frame6	Collagen	1	12	12	13	NSVAVFDASAGNTEK	0.997	99.2	48.4
ORF_Brittle Star TubeFoot Data_Locus_2896_Transcript_9/11_Confidence_0.250_Length_1473_frame6	Collagen	1	12	12	13	NTRLPFIDVAPADIGSK	0.609	25.2	47.7
ORF_Brittle Star TubeFoot Data_Locus_2896_Transcript_9/11_Confidence_0.250_Length_1473_frame6	Collagen	1	12	12	13	TCKDLFLSHPQK	0.973	41.4	49.1
ORF_Brittle Star TubeFoot Data_Locus_2896_Transcript_9/11_Confidence_0.250_Length_1473_frame6	Collagen	1	12	12	13	TVIEYVTKK	0.975	38.8	42.8
ORF_Brittle Star TubeFoot Data_Locus_2896_Transcript_9/11_Confidence_0.250_Length_1473_frame6	Collagen	1	12	12	13	YDVVEDGCHTR	0.712	22.3	43.1
ORF_Brittle Star TubeFoot Data_Locus_2896_Transcript_9/11_Confidence_0.250_Length_1473_frame6	Collagen	1	8	8	9	EDAIEVYCDR	0.93	32.5	43.4
ORF_Brittle Star TubeFoot Data_Locus_2896_Transcript_9/11_Confidence_0.250_Length_1473_frame6	Collagen	1	8	8	9	ESGMYFIDPNR	0.957	36.5	44.4
ORF_Brittle Star TubeFoot Data_Locus_2896_Transcript_9/11_Confidence_0.250_Length_1473_frame6	Collagen	1	8	8	9	FRYDVVEDGCHTR	0.988	42.3	46.8
ORF_Brittle Star TubeFoot Data_Locus_2896_Transcript_9/11_Confidence_0.250_Length_1473_frame6	Collagen	1	8	8	9	GCREDAIEVYCDR	0.618	23.2	43.2
ORF_Brittle Star TubeFoot Data_Locus_2896_Transcript_9/11_Confidence_0.250_Length_1473_frame6	Collagen	1	8	8	9	LLTSQAR	0.941	39.4	49.2
ORF_Brittle Star TubeFoot Data_Locus_2896_Transcript_9/11_Confidence_0.250_Length_1473_frame6	Collagen	1	8	8	9	LPFIDVAPADIGSK	0.997	68	47.6
ORF_Brittle Star TubeFoot Data_Locus_2896_Transcript_9/11_Confidence_0.250_Length_1473_frame6	Collagen	1	8	8	9	NSVAVFDASAGNTEK	0.997	97.5	48.4
ORF_Brittle Star TubeFoot Data_Locus_2896_Transcript_9/11_Confidence_0.250_Length_1473_frame6	Collagen	1	8	8	9	TCKDLFLSHPQK	0.9	32.5	49.3
ORF_Brittle Star TubeFoot Data_Locus_2896_Transcript_9/11_Confidence_0.250_Length_1473_frame6	Collagen	0.985	2	2	2	FRYDVVEDGCHTR	0.695	29.6	46.9
ORF_Brittle Star TubeFoot Data_Locus_2896_Transcript_9/11_Confidence_0.250_Length_1473_frame6	Collagen	0.985	2	2	2	LPFIDVAPADIGSK	0.997	63.6	47.5
ORF_Brittle Star TubeFoot Data_Locus_2896_Transcript_9/11_Confidence_0.250_Length_1473_frame6	Collagen	0.998	2	2	2	LPFIDVAPADIGSK	0.997	68.1	47.5
ORF_Brittle Star TubeFoot Data_Locus_2896_Transcript_9/11_Confidence_0.250_Length_1473_frame6	Collagen	0.998	2	2	2	NTRLPFIDVAPADIGSK	0.958	37	47.7
ORF_Brittle Star TubeFoot Data_Locus_3_Transcript_1679/3154_Confidence_1.000_Length_384_frame5,ORF_Brittle Star TubeFoot Data_Locus_3_Transcript_1793/3154_Confidence_1.000_Length_384_frame2	Unknown	0.992	2	2	2	SGLLKVEITGFR	0.987	45.2	44.8
ORF_Brittle Star TubeFoot Data_Locus_3_Transcript_1679/3154_Confidence_1.000_Length_384_frame5,ORF_Brittle Star TubeFoot Data_Locus_3_Transcript_1793/3154_Confidence_1.000_Length_384_frame2	Unknown	0.992	2	2	2	VEITGFR	0.834	31.6	46.9
ORF_Brittle Star TubeFoot Data_Locus_3_Transcript_1679/3154_Confidence_1.000_Length_384_frame5,ORF_Brittle Star TubeFoot Data_Locus_3_Transcript_1793/3154_Confidence_1.000_Length_384_frame2	Unknown	0.998	2	2	2	FGGIEIDPK	0.975	45.5	48.4
ORF_Brittle Star TubeFoot Data_Locus_3_Transcript_1679/3154_Confidence_1.000_Length_384_frame5,ORF_Brittle Star TubeFoot Data_Locus_3_Transcript_1793/3154_Confidence_1.000_Length_384_frame2	Unknown	0.998	2	2	2	SGLLKVEITGFR	0.988	42.7	44.4
ORF_Brittle Star TubeFoot Data_Locus_3_Transcript_1679/3154_Confidence_1.000_Length_384_frame5,ORF_Brittle Star TubeFoot Data_Locus_3_Transcript_1793/3154_Confidence_1.000_Length_384_frame2	Unknown	0.999	3	3	3	FGGIEIDPK	0.938	47	49.2
ORF_Brittle Star TubeFoot Data_Locus_3_Transcript_1679/3154_Confidence_1.000_Length_384_frame5,ORF_Brittle Star TubeFoot Data_Locus_3_Transcript_1793/3154_Confidence_1.000_Length_384_frame2	Unknown	0.999	3	3	3	SGLLKVEITGFR	0.996	45.1	44.8
ORF_Brittle Star TubeFoot Data_Locus_3_Transcript_1679/3154_Confidence_1.000_Length_384_frame5,ORF_Brittle Star TubeFoot Data_Locus_3_Transcript_1793/3154_Confidence_1.000_Length_384_frame2	Unknown	0.999	3	3	3	VEITGFR	0.577	24.8	46.9
ORF_Brittle Star TubeFoot Data_Locus_3_Transcript_1679/3154_Confidence_1.000_Length_384_frame5,ORF_Brittle Star TubeFoot Data_Locus_3_Transcript_1793/3154_Confidence_1.000_Length_384_frame2	Unknown	0.982	2	2	2	FGGIEIDPK	0.953	47.3	48.4
ORF_Brittle Star TubeFoot Data_Locus_3_Transcript_1679/3154_Confidence_1.000_Length_384_frame5,ORF_Brittle Star TubeFoot Data_Locus_3_Transcript_1793/3154_Confidence_1.000_Length_384_frame2	Unknown	0.982	2	2	2	VEITGFR	0.648	26.2	46.9
ORF_Brittle Star TubeFoot Data_Locus_3_Transcript_1679/3154_Confidence_1.000_Length_384_frame5,ORF_Brittle Star TubeFoot Data_Locus_3_Transcript_1793/3154_Confidence_1.000_Length_384_frame2	Unknown	0.999	3	3	3	FGGIEIDPK	0.969	47.1	48.4
ORF_Brittle Star TubeFoot Data_Locus_3_Transcript_1679/3154_Confidence_1.000_Length_384_frame5,ORF_Brittle Star TubeFoot Data_Locus_3_Transcript_1793/3154_Confidence_1.000_Length_384_frame2	Unknown	0.999	3	3	3	SGLLKVEITGFR	0.985	42.7	44.4
ORF_Brittle Star TubeFoot Data_Locus_3_Transcript_1679/3154_Confidence_1.000_Length_384_frame5,ORF_Brittle Star TubeFoot Data_Locus_3_Transcript_1793/3154_Confidence_1.000_Length_384_frame2	Unknown	0.999	3	3	3	VEITGFR	0.672	26.4	46.9
ORF_Brittle Star TubeFoot Data_Locus_3_Transcript_1679/3154_Confidence_1.000_Length_384_frame5,ORF_Brittle Star TubeFoot Data_Locus_3_Transcript_1793/3154_Confidence_1.000_Length_384_frame2	Unknown	0.995	3	3	3	FGGIEIDPK	0.79	38.8	49.1
ORF_Brittle Star TubeFoot Data_Locus_3_Transcript_1679/3154_Confidence_1.000_Length_384_frame5,ORF_Brittle Star TubeFoot Data_Locus_3_Transcript_1793/3154_Confidence_1.000_Length_384_frame2	Unknown	0.995	3	3	3	SGLLKVEITGFR	0.995	47.7	44.4
ORF_Brittle Star TubeFoot Data_Locus_3_Transcript_1679/3154_Confidence_1.000_Length_384_frame5,ORF_Brittle Star TubeFoot Data_Locus_3_Transcript_1793/3154_Confidence_1.000_Length_384_frame2	Unknown	0.995	3	3	3	VEITGFR	0.511	23.9	46.9
ORF_Brittle Star TubeFoot Data_Locus_3_Transcript_1679/3154_Confidence_1.000_Length_384_frame5,ORF_Brittle Star TubeFoot Data_Locus_3_Transcript_1793/3154_Confidence_1.000_Length_384_frame2	Unknown	0.983	2	2	2	SGLLKVEITGFR	0.997	48.8	44.4
ORF_Brittle Star TubeFoot Data_Locus_3_Transcript_1679/3154_Confidence_1.000_Length_384_frame5,ORF_Brittle Star TubeFoot Data_Locus_3_Transcript_1793/3154_Confidence_1.000_Length_384_frame2	Unknown	0.983	2	2	2	VEITGFR	0.65	30.6	46.9
ORF_Brittle Star TubeFoot Data_Locus_3_Transcript_1679/3154_Confidence_1.000_Length_384_frame5,ORF_Brittle Star TubeFoot Data_Locus_3_Transcript_1793/3154_Confidence_1.000_Length_384_frame2	Unknown	0.995	2	2	2	FGGIEIDPK	0.904	41.6	49.2
ORF_Brittle Star TubeFoot Data_Locus_3_Transcript_1679/3154_Confidence_1.000_Length_384_frame5,ORF_Brittle Star TubeFoot Data_Locus_3_Transcript_1793/3154_Confidence_1.000_Length_384_frame2	Unknown	0.995	2	2	2	SGLLKVEITGFR	0.99	49	44.6
ORF_Brittle Star TubeFoot Data_Locus_3_Transcript_1679/3154_Confidence_1.000_Length_384_frame5,ORF_Brittle Star TubeFoot Data_Locus_3_Transcript_1793/3154_Confidence_1.000_Length_384_frame2	Unknown	0.998	2	2	2	EAVTSDRFGGIEIDPK	0.988	46.3	49.7
ORF_Brittle Star TubeFoot Data_Locus_3_Transcript_1679/3154_Confidence_1.000_Length_384_frame5,ORF_Brittle Star TubeFoot Data_Locus_3_Transcript_1793/3154_Confidence_1.000_Length_384_frame2	Unknown	0.998	2	2	2	SGLLKVEITGFR	0.99	42.3	44.4
ORF_Brittle Star TubeFoot Data_Locus_3_Transcript_1679/3154_Confidence_1.000_Length_384_frame5,ORF_Brittle Star TubeFoot Data_Locus_3_Transcript_1793/3154_Confidence_1.000_Length_384_frame2	Unknown	1	3	3	3	EAVTSDRFGGIEIDPK	0.997	65.1	49.7
ORF_Brittle Star TubeFoot Data_Locus_3_Transcript_1679/3154_Confidence_1.000_Length_384_frame5,ORF_Brittle Star TubeFoot Data_Locus_3_Transcript_1793/3154_Confidence_1.000_Length_384_frame2	Unknown	1	3	3	3	KALKEAVTSDR	0.981	41	47.4
ORF_Brittle Star TubeFoot Data_Locus_3_Transcript_1679/3154_Confidence_1.000_Length_384_frame5,ORF_Brittle Star TubeFoot Data_Locus_3_Transcript_1793/3154_Confidence_1.000_Length_384_frame2	Unknown	1	3	3	3	SGLLKVEITGFR	0.984	39.6	44.9
ORF_Brittle Star TubeFoot Data_Locus_3_Transcript_1679/3154_Confidence_1.000_Length_384_frame5,ORF_Brittle Star TubeFoot Data_Locus_3_Transcript_1793/3154_Confidence_1.000_Length_384_frame2	Unknown	0.995	2	2	2	EAVTSDRFGGIEIDPK	0.996	52.3	49.4
ORF_Brittle Star TubeFoot Data_Locus_3_Transcript_1679/3154_Confidence_1.000_Length_384_frame5,ORF_Brittle Star TubeFoot Data_Locus_3_Transcript_1793/3154_Confidence_1.000_Length_384_frame2	Unknown	0.995	2	2	2	FGGIEIDPK	0.904	40.4	49.2
ORF_Brittle Star TubeFoot Data_Locus_3_Transcript_1680/3154_Confidence_1.000_Length_291_frame5,ORF_Brittle Star TubeFoot Data_Locus_3_Transcript_1794/3154_Confidence_1.000_Length_291_frame2	Unknown	1	3	4	4	EFSNLIGPLIR	0.979	45.1	46.5
ORF_Brittle Star TubeFoot Data_Locus_3_Transcript_1680/3154_Confidence_1.000_Length_291_frame5,ORF_Brittle Star TubeFoot Data_Locus_3_Transcript_1794/3154_Confidence_1.000_Length_291_frame2	Unknown	1	3	4	4	GEFTINGIR	0.993	54.1	47.8
ORF_Brittle Star TubeFoot Data_Locus_3_Transcript_1680/3154_Confidence_1.000_Length_291_frame5,ORF_Brittle Star TubeFoot Data_Locus_3_Transcript_1794/3154_Confidence_1.000_Length_291_frame2	Unknown	1	3	4	4	GGTLEWMEDFADR	0.982	50.2	44.6
ORF_Brittle Star TubeFoot Data_Locus_3_Transcript_1680/3154_Confidence_1.000_Length_291_frame5,ORF_Brittle Star TubeFoot Data_Locus_3_Transcript_1794/3154_Confidence_1.000_Length_291_frame2	Unknown	1	4	5	5	EFSNLIGPLIR	0.871	33.1	46.5
ORF_Brittle Star TubeFoot Data_Locus_3_Transcript_1680/3154_Confidence_1.000_Length_291_frame5,ORF_Brittle Star TubeFoot Data_Locus_3_Transcript_1794/3154_Confidence_1.000_Length_291_frame2	Unknown	1	4	5	5	GEFTINGIR	0.992	54.4	47.8
ORF_Brittle Star TubeFoot Data_Locus_3_Transcript_1680/3154_Confidence_1.000_Length_291_frame5,ORF_Brittle Star TubeFoot Data_Locus_3_Transcript_1794/3154_Confidence_1.000_Length_291_frame2	Unknown	1	4	5	5	GGTLEWMEDFADR	0.997	71.5	44.3
ORF_Brittle Star TubeFoot Data_Locus_3_Transcript_1680/3154_Confidence_1.000_Length_291_frame5,ORF_Brittle Star TubeFoot Data_Locus_3_Transcript_1794/3154_Confidence_1.000_Length_291_frame2	Unknown	1	4	5	5	TSTTFKEFSNLIGPLIR	0.996	51.5	46.6
ORF_Brittle Star TubeFoot Data_Locus_3_Transcript_1680/3154_Confidence_1.000_Length_291_frame5,ORF_Brittle Star TubeFoot Data_Locus_3_Transcript_1794/3154_Confidence_1.000_Length_291_frame2	Unknown	1	4	6	7	EFSNLIGPLIR	0.995	56.3	46.5
ORF_Brittle Star TubeFoot Data_Locus_3_Transcript_1680/3154_Confidence_1.000_Length_291_frame5,ORF_Brittle Star TubeFoot Data_Locus_3_Transcript_1794/3154_Confidence_1.000_Length_291_frame2	Unknown	1	4	6	7	GEFTINGIR	0.988	50.6	48
ORF_Brittle Star TubeFoot Data_Locus_3_Transcript_1680/3154_Confidence_1.000_Length_291_frame5,ORF_Brittle Star TubeFoot Data_Locus_3_Transcript_1794/3154_Confidence_1.000_Length_291_frame2	Unknown	1	4	6	7	GGTLEWMEDFADR	0.997	67.4	44.6
ORF_Brittle Star TubeFoot Data_Locus_3_Transcript_1680/3154_Confidence_1.000_Length_291_frame5,ORF_Brittle Star TubeFoot Data_Locus_3_Transcript_1794/3154_Confidence_1.000_Length_291_frame2	Unknown	1	4	6	7	TSTTFKEFSNLIGPLIR	0.996	49.6	46.8
ORF_Brittle Star TubeFoot Data_Locus_3_Transcript_1680/3154_Confidence_1.000_Length_291_frame5,ORF_Brittle Star TubeFoot Data_Locus_3_Transcript_1794/3154_Confidence_1.000_Length_291_frame2	Unknown	1	4	5	6	EFSNLIGPLIR	0.983	49	46.5
ORF_Brittle Star TubeFoot Data_Locus_3_Transcript_1680/3154_Confidence_1.000_Length_291_frame5,ORF_Brittle Star TubeFoot Data_Locus_3_Transcript_1794/3154_Confidence_1.000_Length_291_frame2	Unknown	1	4	5	6	GEFTINGIR	0.995	56.7	47.8
ORF_Brittle Star TubeFoot Data_Locus_3_Transcript_1680/3154_Confidence_1.000_Length_291_frame5,ORF_Brittle Star TubeFoot Data_Locus_3_Transcript_1794/3154_Confidence_1.000_Length_291_frame2	Unknown	1	4	5	6	GGTLEWMEDFADR	0.997	59.3	44.3
ORF_Brittle Star TubeFoot Data_Locus_3_Transcript_1680/3154_Confidence_1.000_Length_291_frame5,ORF_Brittle Star TubeFoot Data_Locus_3_Transcript_1794/3154_Confidence_1.000_Length_291_frame2	Unknown	1	4	5	6	TSTTFKEFSNLIGPLIR	0.997	53.9	46.8
ORF_Brittle Star TubeFoot Data_Locus_3_Transcript_1680/3154_Confidence_1.000_Length_291_frame5,ORF_Brittle Star TubeFoot Data_Locus_3_Transcript_1794/3154_Confidence_1.000_Length_291_frame2	Unknown	1	4	6	7	EFSNLIGPLIR	0.929	37.2	46.5
ORF_Brittle Star TubeFoot Data_Locus_3_Transcript_1680/3154_Confidence_1.000_Length_291_frame5,ORF_Brittle Star TubeFoot Data_Locus_3_Transcript_1794/3154_Confidence_1.000_Length_291_frame2	Unknown	1	4	6	7	GEFTINGIR	0.994	59.2	47.8
ORF_Brittle Star TubeFoot Data_Locus_3_Transcript_1680/3154_Confidence_1.000_Length_291_frame5,ORF_Brittle Star TubeFoot Data_Locus_3_Transcript_1794/3154_Confidence_1.000_Length_291_frame2	Unknown	1	4	6	7	GGTLEWMEDFADR	0.997	64.2	43
ORF_Brittle Star TubeFoot Data_Locus_3_Transcript_1680/3154_Confidence_1.000_Length_291_frame5,ORF_Brittle Star TubeFoot Data_Locus_3_Transcript_1794/3154_Confidence_1.000_Length_291_frame2	Unknown	1	4	6	7	TSTTFKEFSNLIGPLIR	0.996	53.9	46.6
ORF_Brittle Star TubeFoot Data_Locus_3_Transcript_1680/3154_Confidence_1.000_Length_291_frame5,ORF_Brittle Star TubeFoot Data_Locus_3_Transcript_1794/3154_Confidence_1.000_Length_291_frame2	Unknown	1	3	5	5	EFSNLIGPLIR	0.914	39.2	46.5
ORF_Brittle Star TubeFoot Data_Locus_3_Transcript_1680/3154_Confidence_1.000_Length_291_frame5,ORF_Brittle Star TubeFoot Data_Locus_3_Transcript_1794/3154_Confidence_1.000_Length_291_frame2	Unknown	1	3	5	5	GEFTINGIR	0.988	50.8	48
ORF_Brittle Star TubeFoot Data_Locus_3_Transcript_1680/3154_Confidence_1.000_Length_291_frame5,ORF_Brittle Star TubeFoot Data_Locus_3_Transcript_1794/3154_Confidence_1.000_Length_291_frame2	Unknown	1	3	5	5	GGTLEWMEDFADR	0.992	48.9	43.1
ORF_Brittle Star TubeFoot Data_Locus_3_Transcript_1680/3154_Confidence_1.000_Length_291_frame5,ORF_Brittle Star TubeFoot Data_Locus_3_Transcript_1794/3154_Confidence_1.000_Length_291_frame2	Unknown	1	4	6	7	EFSNLIGPLIR	0.974	42.5	46.5
ORF_Brittle Star TubeFoot Data_Locus_3_Transcript_1680/3154_Confidence_1.000_Length_291_frame5,ORF_Brittle Star TubeFoot Data_Locus_3_Transcript_1794/3154_Confidence_1.000_Length_291_frame2	Unknown	1	4	6	7	GEFTINGIR	0.995	56.7	47.8
ORF_Brittle Star TubeFoot Data_Locus_3_Transcript_1680/3154_Confidence_1.000_Length_291_frame5,ORF_Brittle Star TubeFoot Data_Locus_3_Transcript_1794/3154_Confidence_1.000_Length_291_frame2	Unknown	1	4	6	7	GGTLEWMEDFADR	0.997	63.7	44.3
ORF_Brittle Star TubeFoot Data_Locus_3_Transcript_1680/3154_Confidence_1.000_Length_291_frame5,ORF_Brittle Star TubeFoot Data_Locus_3_Transcript_1794/3154_Confidence_1.000_Length_291_frame2	Unknown	1	4	6	7	TSTTFKEFSNLIGPLIR	0.996	47.2	46.6
ORF_Brittle Star TubeFoot Data_Locus_3_Transcript_1680/3154_Confidence_1.000_Length_291_frame5,ORF_Brittle Star TubeFoot Data_Locus_3_Transcript_1794/3154_Confidence_1.000_Length_291_frame2	Unknown	1	4	6	7	EFSNLIGPLIR	0.946	38.3	46.5
ORF_Brittle Star TubeFoot Data_Locus_3_Transcript_1680/3154_Confidence_1.000_Length_291_frame5,ORF_Brittle Star TubeFoot Data_Locus_3_Transcript_1794/3154_Confidence_1.000_Length_291_frame2	Unknown	1	4	6	7	GEFTINGIR	0.997	61.9	48
ORF_Brittle Star TubeFoot Data_Locus_3_Transcript_1680/3154_Confidence_1.000_Length_291_frame5,ORF_Brittle Star TubeFoot Data_Locus_3_Transcript_1794/3154_Confidence_1.000_Length_291_frame2	Unknown	1	4	6	7	GGTLEWMEDFADR	0.997	59.2	44.3
ORF_Brittle Star TubeFoot Data_Locus_3_Transcript_1680/3154_Confidence_1.000_Length_291_frame5,ORF_Brittle Star TubeFoot Data_Locus_3_Transcript_1794/3154_Confidence_1.000_Length_291_frame2	Unknown	1	4	6	7	TSTTFKEFSNLIGPLIR	0.997	60.6	46.9
ORF_Brittle Star TubeFoot Data_Locus_3_Transcript_1680/3154_Confidence_1.000_Length_291_frame5,ORF_Brittle Star TubeFoot Data_Locus_3_Transcript_1794/3154_Confidence_1.000_Length_291_frame2	Unknown	1	4	6	6	EFSNLIGPLIR	0.87	35.6	46.5
ORF_Brittle Star TubeFoot Data_Locus_3_Transcript_1680/3154_Confidence_1.000_Length_291_frame5,ORF_Brittle Star TubeFoot Data_Locus_3_Transcript_1794/3154_Confidence_1.000_Length_291_frame2	Unknown	1	4	6	6	GEFTINGIR	0.992	51	48.1
ORF_Brittle Star TubeFoot Data_Locus_3_Transcript_1680/3154_Confidence_1.000_Length_291_frame5,ORF_Brittle Star TubeFoot Data_Locus_3_Transcript_1794/3154_Confidence_1.000_Length_291_frame2	Unknown	1	4	6	6	GGTLEWMEDFADR	0.993	54.2	44.3
ORF_Brittle Star TubeFoot Data_Locus_3_Transcript_1680/3154_Confidence_1.000_Length_291_frame5,ORF_Brittle Star TubeFoot Data_Locus_3_Transcript_1794/3154_Confidence_1.000_Length_291_frame2	Unknown	1	4	6	6	TSTTFKEFSNLIGPLIR	0.93	32	46.6
ORF_Brittle Star TubeFoot Data_Locus_3_Transcript_1680/3154_Confidence_1.000_Length_291_frame5,ORF_Brittle Star TubeFoot Data_Locus_3_Transcript_1794/3154_Confidence_1.000_Length_291_frame2	Unknown	1	4	6	7	EFSNLIGPLIR	0.982	44.7	46.5
ORF_Brittle Star TubeFoot Data_Locus_3_Transcript_1680/3154_Confidence_1.000_Length_291_frame5,ORF_Brittle Star TubeFoot Data_Locus_3_Transcript_1794/3154_Confidence_1.000_Length_291_frame2	Unknown	1	4	6	7	GEFTINGIR	0.994	53.6	48
ORF_Brittle Star TubeFoot Data_Locus_3_Transcript_1680/3154_Confidence_1.000_Length_291_frame5,ORF_Brittle Star TubeFoot Data_Locus_3_Transcript_1794/3154_Confidence_1.000_Length_291_frame2	Unknown	1	4	6	7	GGTLEWMEDFADR	0.997	58.9	44.3
ORF_Brittle Star TubeFoot Data_Locus_3_Transcript_1680/3154_Confidence_1.000_Length_291_frame5,ORF_Brittle Star TubeFoot Data_Locus_3_Transcript_1794/3154_Confidence_1.000_Length_291_frame2	Unknown	1	4	6	7	TSTTFKEFSNLIGPLIR	0.989	44.7	46.7
ORF_Brittle Star TubeFoot Data_Locus_3_Transcript_1680/3154_Confidence_1.000_Length_291_frame5,ORF_Brittle Star TubeFoot Data_Locus_3_Transcript_1794/3154_Confidence_1.000_Length_291_frame2	Unknown	1	3	5	5	EFSNLIGPLIR	0.994	51.1	46.5
ORF_Brittle Star TubeFoot Data_Locus_3_Transcript_1680/3154_Confidence_1.000_Length_291_frame5,ORF_Brittle Star TubeFoot Data_Locus_3_Transcript_1794/3154_Confidence_1.000_Length_291_frame2	Unknown	1	3	5	5	GEFTINGIR	0.994	53.3	48
ORF_Brittle Star TubeFoot Data_Locus_3_Transcript_1680/3154_Confidence_1.000_Length_291_frame5,ORF_Brittle Star TubeFoot Data_Locus_3_Transcript_1794/3154_Confidence_1.000_Length_291_frame2	Unknown	1	3	5	5	GGTLEWMEDFADR	0.992	45.8	43.1
ORF_Brittle Star TubeFoot Data_Locus_3_Transcript_1680/3154_Confidence_1.000_Length_291_frame5,ORF_Brittle Star TubeFoot Data_Locus_3_Transcript_1794/3154_Confidence_1.000_Length_291_frame2	Unknown	1	3	5	6	EFSNLIGPLIR	0.958	44.2	46.3
ORF_Brittle Star TubeFoot Data_Locus_3_Transcript_1680/3154_Confidence_1.000_Length_291_frame5,ORF_Brittle Star TubeFoot Data_Locus_3_Transcript_1794/3154_Confidence_1.000_Length_291_frame2	Unknown	1	3	5	6	GEFTINGIR	0.988	49.3	48.1
ORF_Brittle Star TubeFoot Data_Locus_3_Transcript_1680/3154_Confidence_1.000_Length_291_frame5,ORF_Brittle Star TubeFoot Data_Locus_3_Transcript_1794/3154_Confidence_1.000_Length_291_frame2	Unknown	1	3	5	6	GGTLEWMEDFADR	0.997	62.1	43.1
ORF_Brittle Star TubeFoot Data_Locus_3_Transcript_1680/3154_Confidence_1.000_Length_291_frame5,ORF_Brittle Star TubeFoot Data_Locus_3_Transcript_1794/3154_Confidence_1.000_Length_291_frame2	Unknown	0.999	3	5	6	EFSNLIGPLIR	0.689	30.4	46.5
ORF_Brittle Star TubeFoot Data_Locus_3_Transcript_1680/3154_Confidence_1.000_Length_291_frame5,ORF_Brittle Star TubeFoot Data_Locus_3_Transcript_1794/3154_Confidence_1.000_Length_291_frame2	Unknown	0.999	3	5	6	GEFTINGIR	0.995	56.8	47.8
ORF_Brittle Star TubeFoot Data_Locus_3_Transcript_1680/3154_Confidence_1.000_Length_291_frame5,ORF_Brittle Star TubeFoot Data_Locus_3_Transcript_1794/3154_Confidence_1.000_Length_291_frame2	Unknown	0.999	3	5	6	GGTLEWMEDFADR	0.997	57.8	44.3
ORF_Brittle Star TubeFoot Data_Locus_3_Transcript_1680/3154_Confidence_1.000_Length_291_frame5,ORF_Brittle Star TubeFoot Data_Locus_3_Transcript_1794/3154_Confidence_1.000_Length_291_frame2	Unknown	1	3	5	5	EFSNLIGPLIR	0.962	44.3	46.5
ORF_Brittle Star TubeFoot Data_Locus_3_Transcript_1680/3154_Confidence_1.000_Length_291_frame5,ORF_Brittle Star TubeFoot Data_Locus_3_Transcript_1794/3154_Confidence_1.000_Length_291_frame2	Unknown	1	3	5	5	GEFTINGIR	0.992	49.2	48.1
ORF_Brittle Star TubeFoot Data_Locus_3_Transcript_1680/3154_Confidence_1.000_Length_291_frame5,ORF_Brittle Star TubeFoot Data_Locus_3_Transcript_1794/3154_Confidence_1.000_Length_291_frame2	Unknown	1	3	5	5	GGTLEWMEDFADR	0.997	62.2	44.3
ORF_Brittle Star TubeFoot Data_Locus_32153_Transcript_1/1_Confidence_1.000_Length_341_frame1	Gelsolin-like	0.986	2	2	2	AITVMNGGADTGFR	0.994	66.9	48.3
ORF_Brittle Star TubeFoot Data_Locus_32153_Transcript_1/1_Confidence_1.000_Length_341_frame1	Gelsolin-like	0.986	2	2	2	EVQGHESALFKK	0.718	33.2	48.3
ORF_Brittle Star TubeFoot Data_Locus_32153_Transcript_1/1_Confidence_1.000_Length_341_frame1	Gelsolin-like	1	3	5	5	AITVMNGGADTGFR	0.997	75.1	48.3
ORF_Brittle Star TubeFoot Data_Locus_32153_Transcript_1/1_Confidence_1.000_Length_341_frame1	Gelsolin-like	1	3	5	5	EVQGHESALFK	0.939	38	48.3
ORF_Brittle Star TubeFoot Data_Locus_32153_Transcript_1/1_Confidence_1.000_Length_341_frame1	Gelsolin-like	1	3	5	5	EVQGHESALFKK	0.959	36.4	48.6
ORF_Brittle Star TubeFoot Data_Locus_32153_Transcript_1/1_Confidence_1.000_Length_341_frame1	Gelsolin-like	1	3	4	5	AITVMNGGADTGFR	0.997	77.7	48.3
ORF_Brittle Star TubeFoot Data_Locus_32153_Transcript_1/1_Confidence_1.000_Length_341_frame1	Gelsolin-like	1	3	4	5	EVQGHESALFK	0.944	47.2	48.2
ORF_Brittle Star TubeFoot Data_Locus_32153_Transcript_1/1_Confidence_1.000_Length_341_frame1	Gelsolin-like	1	3	4	5	EVQGHESALFKK	0.935	35.9	48.6
ORF_Brittle Star TubeFoot Data_Locus_32153_Transcript_1/1_Confidence_1.000_Length_341_frame1	Gelsolin-like	0.982	2	2	2	AITVMNGGADTGFR	0.992	57.8	47.5
ORF_Brittle Star TubeFoot Data_Locus_32153_Transcript_1/1_Confidence_1.000_Length_341_frame1	Gelsolin-like	0.982	2	2	2	EVQGHESALFKK	0.64	25.3	48.6
ORF_Brittle Star TubeFoot Data_Locus_3538_Transcript_1/1_Confidence_1.000_Length_289_frame1	Unknown	0.957	3	3	3	MMMMMMMMMMMMMMMITVTMMVIMMITMMIMMMWRDQK	0.624	8.12	31.2
ORF_Brittle Star TubeFoot Data_Locus_3538_Transcript_1/1_Confidence_1.000_Length_289_frame1	Unknown	0.957	3	3	3	MMMMMMMMMMMMMMMITVTMMVIMMITMMIMMMWRPQK	0.727	11.2	30.5
ORF_Brittle Star TubeFoot Data_Locus_3538_Transcript_1/1_Confidence_1.000_Length_289_frame1	Unknown	0.957	3	3	3	MMMMMMMMMMMMMMMMITVTMMVIMMITMMIMMMWRPQK	0.584	7.53	32.4
ORF_Brittle Star TubeFoot Data_Locus_35596_Transcript_1/1_Confidence_1.000_Length_723_frame1	Beta-tubulin	0.998	2	2	2	ISEQFTAMFR	0.997	68.3	47.4
ORF_Brittle Star TubeFoot Data_Locus_35596_Transcript_1/1_Confidence_1.000_Length_723_frame1	Beta-tubulin	0.998	2	2	2	MSATFIGNSTAIQELFKR	0.985	43	49.5
ORF_Brittle Star TubeFoot Data_Locus_3983_Transcript_10/10_Confidence_0.711_Length_2185_frame3,ORF_Brittle Star TubeFoot Data_Locus_3983_Transcript_5/10_Confidence_0.684_Length_2185_frame3,ORF_Brittle Star TubeFoot Data_Locus_3983_Transcript_6/10_Confidence_0.711_Length_2387_frame3,ORF_Brittle Star TubeFoot Data_Locus_3983_Transcript_7/10_Confidence_0.711_Length_2185_frame3,ORF_Brittle Star TubeF…	Actin	0.998	2	2	2	AGFAGDDAPR	0.997	62.4	45.3
ORF_Brittle Star TubeFoot Data_Locus_3983_Transcript_10/10_Confidence_0.711_Length_2185_frame3,ORF_Brittle Star TubeFoot Data_Locus_3983_Transcript_5/10_Confidence_0.684_Length_2185_frame3,ORF_Brittle Star TubeFoot Data_Locus_3983_Transcript_6/10_Confidence_0.711_Length_2387_frame3,ORF_Brittle Star TubeFoot Data_Locus_3983_Transcript_7/10_Confidence_0.711_Length_2185_frame3,ORF_Brittle Star TubeF…	Actin	0.998	2	2	2	VAPEEHPVLLTEAPLNPK	0.963	40.5	47.1
ORF_Brittle Star TubeFoot Data_Locus_3983_Transcript_10/10_Confidence_0.711_Length_2185_frame3,ORF_Brittle Star TubeFoot Data_Locus_3983_Transcript_5/10_Confidence_0.684_Length_2185_frame3,ORF_Brittle Star TubeFoot Data_Locus_3983_Transcript_6/10_Confidence_0.711_Length_2387_frame3,ORF_Brittle Star TubeFoot Data_Locus_3983_Transcript_7/10_Confidence_0.711_Length_2185_frame3,ORF_Brittle Star TubeF…	Actin	1	4	4	5	AGFAGDDAPR	0.985	44.5	45.3
ORF_Brittle Star TubeFoot Data_Locus_3983_Transcript_10/10_Confidence_0.711_Length_2185_frame3,ORF_Brittle Star TubeFoot Data_Locus_3983_Transcript_5/10_Confidence_0.684_Length_2185_frame3,ORF_Brittle Star TubeFoot Data_Locus_3983_Transcript_6/10_Confidence_0.711_Length_2387_frame3,ORF_Brittle Star TubeFoot Data_Locus_3983_Transcript_7/10_Confidence_0.711_Length_2185_frame3,ORF_Brittle Star TubeF…	Actin	1	4	4	5	DSYVGDEAQSK	0.727	28.7	43.9
ORF_Brittle Star TubeFoot Data_Locus_3983_Transcript_10/10_Confidence_0.711_Length_2185_frame3,ORF_Brittle Star TubeFoot Data_Locus_3983_Transcript_5/10_Confidence_0.684_Length_2185_frame3,ORF_Brittle Star TubeFoot Data_Locus_3983_Transcript_6/10_Confidence_0.711_Length_2387_frame3,ORF_Brittle Star TubeFoot Data_Locus_3983_Transcript_7/10_Confidence_0.711_Length_2185_frame3,ORF_Brittle Star TubeF…	Actin	1	4	4	5	QEYDESGPSIVHR	0.851	30	47.4
ORF_Brittle Star TubeFoot Data_Locus_3983_Transcript_10/10_Confidence_0.711_Length_2185_frame3,ORF_Brittle Star TubeFoot Data_Locus_3983_Transcript_5/10_Confidence_0.684_Length_2185_frame3,ORF_Brittle Star TubeFoot Data_Locus_3983_Transcript_6/10_Confidence_0.711_Length_2387_frame3,ORF_Brittle Star TubeFoot Data_Locus_3983_Transcript_7/10_Confidence_0.711_Length_2185_frame3,ORF_Brittle Star TubeF…	Actin	1	4	4	5	VAPEEHPVLLTEAPLNPK	0.964	40.7	47
ORF_Brittle Star TubeFoot Data_Locus_3983_Transcript_10/10_Confidence_0.711_Length_2185_frame3,ORF_Brittle Star TubeFoot Data_Locus_3983_Transcript_5/10_Confidence_0.684_Length_2185_frame3,ORF_Brittle Star TubeFoot Data_Locus_3983_Transcript_6/10_Confidence_0.711_Length_2387_frame3,ORF_Brittle Star TubeFoot Data_Locus_3983_Transcript_7/10_Confidence_0.711_Length_2185_frame3,ORF_Brittle Star TubeF…	Actin	1	7	7	7	AGFAGDDAPR	0.996	56.3	45.3
ORF_Brittle Star TubeFoot Data_Locus_3983_Transcript_10/10_Confidence_0.711_Length_2185_frame3,ORF_Brittle Star TubeFoot Data_Locus_3983_Transcript_5/10_Confidence_0.684_Length_2185_frame3,ORF_Brittle Star TubeFoot Data_Locus_3983_Transcript_6/10_Confidence_0.711_Length_2387_frame3,ORF_Brittle Star TubeFoot Data_Locus_3983_Transcript_7/10_Confidence_0.711_Length_2185_frame3,ORF_Brittle Star TubeF…	Actin	1	7	7	7	DSYVGDEAQSK	0.885	37	43.7
ORF_Brittle Star TubeFoot Data_Locus_3983_Transcript_10/10_Confidence_0.711_Length_2185_frame3,ORF_Brittle Star TubeFoot Data_Locus_3983_Transcript_5/10_Confidence_0.684_Length_2185_frame3,ORF_Brittle Star TubeFoot Data_Locus_3983_Transcript_6/10_Confidence_0.711_Length_2387_frame3,ORF_Brittle Star TubeFoot Data_Locus_3983_Transcript_7/10_Confidence_0.711_Length_2185_frame3,ORF_Brittle Star TubeF…	Actin	1	7	7	7	DSYVGDEAQSKR	0.766	30.5	47.2
ORF_Brittle Star TubeFoot Data_Locus_3983_Transcript_10/10_Confidence_0.711_Length_2185_frame3,ORF_Brittle Star TubeFoot Data_Locus_3983_Transcript_5/10_Confidence_0.684_Length_2185_frame3,ORF_Brittle Star TubeFoot Data_Locus_3983_Transcript_6/10_Confidence_0.711_Length_2387_frame3,ORF_Brittle Star TubeFoot Data_Locus_3983_Transcript_7/10_Confidence_0.711_Length_2185_frame3,ORF_Brittle Star TubeF…	Actin	1	7	7	7	GYSFTTTAER	0.948	41.4	46.4
ORF_Brittle Star TubeFoot Data_Locus_3983_Transcript_10/10_Confidence_0.711_Length_2185_frame3,ORF_Brittle Star TubeFoot Data_Locus_3983_Transcript_5/10_Confidence_0.684_Length_2185_frame3,ORF_Brittle Star TubeFoot Data_Locus_3983_Transcript_6/10_Confidence_0.711_Length_2387_frame3,ORF_Brittle Star TubeFoot Data_Locus_3983_Transcript_7/10_Confidence_0.711_Length_2185_frame3,ORF_Brittle Star TubeF…	Actin	1	7	7	7	LDLAGR	0.881	35.5	48
ORF_Brittle Star TubeFoot Data_Locus_3983_Transcript_10/10_Confidence_0.711_Length_2185_frame3,ORF_Brittle Star TubeFoot Data_Locus_3983_Transcript_5/10_Confidence_0.684_Length_2185_frame3,ORF_Brittle Star TubeFoot Data_Locus_3983_Transcript_6/10_Confidence_0.711_Length_2387_frame3,ORF_Brittle Star TubeFoot Data_Locus_3983_Transcript_7/10_Confidence_0.711_Length_2185_frame3,ORF_Brittle Star TubeF…	Actin	1	7	7	7	SYELPDGQVITIGNER	0.576	30.3	49.6
ORF_Brittle Star TubeFoot Data_Locus_3983_Transcript_10/10_Confidence_0.711_Length_2185_frame3,ORF_Brittle Star TubeFoot Data_Locus_3983_Transcript_5/10_Confidence_0.684_Length_2185_frame3,ORF_Brittle Star TubeFoot Data_Locus_3983_Transcript_6/10_Confidence_0.711_Length_2387_frame3,ORF_Brittle Star TubeFoot Data_Locus_3983_Transcript_7/10_Confidence_0.711_Length_2185_frame3,ORF_Brittle Star TubeF…	Actin	1	7	7	7	VAPEEHPVLLTEAPLNPK	0.818	30	47
ORF_Brittle Star TubeFoot Data_Locus_3983_Transcript_10/10_Confidence_0.711_Length_2185_frame3,ORF_Brittle Star TubeFoot Data_Locus_3983_Transcript_5/10_Confidence_0.684_Length_2185_frame3,ORF_Brittle Star TubeFoot Data_Locus_3983_Transcript_6/10_Confidence_0.711_Length_2387_frame3,ORF_Brittle Star TubeFoot Data_Locus_3983_Transcript_7/10_Confidence_0.711_Length_2185_frame3,ORF_Brittle Star TubeF…	Actin	1	6	6	7	AGFAGDDAPR	0.997	62.4	45.3
ORF_Brittle Star TubeFoot Data_Locus_3983_Transcript_10/10_Confidence_0.711_Length_2185_frame3,ORF_Brittle Star TubeFoot Data_Locus_3983_Transcript_5/10_Confidence_0.684_Length_2185_frame3,ORF_Brittle Star TubeFoot Data_Locus_3983_Transcript_6/10_Confidence_0.711_Length_2387_frame3,ORF_Brittle Star TubeFoot Data_Locus_3983_Transcript_7/10_Confidence_0.711_Length_2185_frame3,ORF_Brittle Star TubeF…	Actin	1	6	6	7	DLTDYLMK	0.817	29.9	45.6
ORF_Brittle Star TubeFoot Data_Locus_3983_Transcript_10/10_Confidence_0.711_Length_2185_frame3,ORF_Brittle Star TubeFoot Data_Locus_3983_Transcript_5/10_Confidence_0.684_Length_2185_frame3,ORF_Brittle Star TubeFoot Data_Locus_3983_Transcript_6/10_Confidence_0.711_Length_2387_frame3,ORF_Brittle Star TubeFoot Data_Locus_3983_Transcript_7/10_Confidence_0.711_Length_2185_frame3,ORF_Brittle Star TubeF…	Actin	1	6	6	7	DSYVGDEAQSK	0.85	33.1	43.7
ORF_Brittle Star TubeFoot Data_Locus_3983_Transcript_10/10_Confidence_0.711_Length_2185_frame3,ORF_Brittle Star TubeFoot Data_Locus_3983_Transcript_5/10_Confidence_0.684_Length_2185_frame3,ORF_Brittle Star TubeFoot Data_Locus_3983_Transcript_6/10_Confidence_0.711_Length_2387_frame3,ORF_Brittle Star TubeFoot Data_Locus_3983_Transcript_7/10_Confidence_0.711_Length_2185_frame3,ORF_Brittle Star TubeF…	Actin	1	6	6	7	GYSFTTTAER	0.578	28.1	46.4
ORF_Brittle Star TubeFoot Data_Locus_3983_Transcript_10/10_Confidence_0.711_Length_2185_frame3,ORF_Brittle Star TubeFoot Data_Locus_3983_Transcript_5/10_Confidence_0.684_Length_2185_frame3,ORF_Brittle Star TubeFoot Data_Locus_3983_Transcript_6/10_Confidence_0.711_Length_2387_frame3,ORF_Brittle Star TubeFoot Data_Locus_3983_Transcript_7/10_Confidence_0.711_Length_2185_frame3,ORF_Brittle Star TubeF…	Actin	1	6	6	7	LDLAGRDLTDYLMK	0.525	28.8	49.2
ORF_Brittle Star TubeFoot Data_Locus_3983_Transcript_10/10_Confidence_0.711_Length_2185_frame3,ORF_Brittle Star TubeFoot Data_Locus_3983_Transcript_5/10_Confidence_0.684_Length_2185_frame3,ORF_Brittle Star TubeFoot Data_Locus_3983_Transcript_6/10_Confidence_0.711_Length_2387_frame3,ORF_Brittle Star TubeFoot Data_Locus_3983_Transcript_7/10_Confidence_0.711_Length_2185_frame3,ORF_Brittle Star TubeF…	Actin	1	6	6	7	QEYDESGPSIVHR	0.982	46.5	46.4
ORF_Brittle Star TubeFoot Data_Locus_3983_Transcript_10/10_Confidence_0.711_Length_2185_frame3,ORF_Brittle Star TubeFoot Data_Locus_3983_Transcript_5/10_Confidence_0.684_Length_2185_frame3,ORF_Brittle Star TubeFoot Data_Locus_3983_Transcript_6/10_Confidence_0.711_Length_2387_frame3,ORF_Brittle Star TubeFoot Data_Locus_3983_Transcript_7/10_Confidence_0.711_Length_2185_frame3,ORF_Brittle Star TubeF…	Actin	1	11	11	12	AGFAGDDAPR	0.997	75.3	45.3
ORF_Brittle Star TubeFoot Data_Locus_3983_Transcript_10/10_Confidence_0.711_Length_2185_frame3,ORF_Brittle Star TubeFoot Data_Locus_3983_Transcript_5/10_Confidence_0.684_Length_2185_frame3,ORF_Brittle Star TubeFoot Data_Locus_3983_Transcript_6/10_Confidence_0.711_Length_2387_frame3,ORF_Brittle Star TubeFoot Data_Locus_3983_Transcript_7/10_Confidence_0.711_Length_2185_frame3,ORF_Brittle Star TubeF…	Actin	1	11	11	12	DLTDYLMK	0.649	27.2	45.6
ORF_Brittle Star TubeFoot Data_Locus_3983_Transcript_10/10_Confidence_0.711_Length_2185_frame3,ORF_Brittle Star TubeFoot Data_Locus_3983_Transcript_5/10_Confidence_0.684_Length_2185_frame3,ORF_Brittle Star TubeFoot Data_Locus_3983_Transcript_6/10_Confidence_0.711_Length_2387_frame3,ORF_Brittle Star TubeFoot Data_Locus_3983_Transcript_7/10_Confidence_0.711_Length_2185_frame3,ORF_Brittle Star TubeF…	Actin	1	11	11	12	DSYVGDEAQSK	0.933	36.2	43.7
ORF_Brittle Star TubeFoot Data_Locus_3983_Transcript_10/10_Confidence_0.711_Length_2185_frame3,ORF_Brittle Star TubeFoot Data_Locus_3983_Transcript_5/10_Confidence_0.684_Length_2185_frame3,ORF_Brittle Star TubeFoot Data_Locus_3983_Transcript_6/10_Confidence_0.711_Length_2387_frame3,ORF_Brittle Star TubeFoot Data_Locus_3983_Transcript_7/10_Confidence_0.711_Length_2185_frame3,ORF_Brittle Star TubeF…	Actin	1	11	11	12	DSYVGDEAQSKR	0.64	25.3	47.3
ORF_Brittle Star TubeFoot Data_Locus_3983_Transcript_10/10_Confidence_0.711_Length_2185_frame3,ORF_Brittle Star TubeFoot Data_Locus_3983_Transcript_5/10_Confidence_0.684_Length_2185_frame3,ORF_Brittle Star TubeFoot Data_Locus_3983_Transcript_6/10_Confidence_0.711_Length_2387_frame3,ORF_Brittle Star TubeFoot Data_Locus_3983_Transcript_7/10_Confidence_0.711_Length_2185_frame3,ORF_Brittle Star TubeF…	Actin	1	11	11	12	GYSFTTTAER	0.994	54.5	46.4
ORF_Brittle Star TubeFoot Data_Locus_3983_Transcript_10/10_Confidence_0.711_Length_2185_frame3,ORF_Brittle Star TubeFoot Data_Locus_3983_Transcript_5/10_Confidence_0.684_Length_2185_frame3,ORF_Brittle Star TubeFoot Data_Locus_3983_Transcript_6/10_Confidence_0.711_Length_2387_frame3,ORF_Brittle Star TubeFoot Data_Locus_3983_Transcript_7/10_Confidence_0.711_Length_2185_frame3,ORF_Brittle Star TubeF…	Actin	1	11	11	12	LDLAGR	0.778	31.2	48
ORF_Brittle Star TubeFoot Data_Locus_3983_Transcript_10/10_Confidence_0.711_Length_2185_frame3,ORF_Brittle Star TubeFoot Data_Locus_3983_Transcript_5/10_Confidence_0.684_Length_2185_frame3,ORF_Brittle Star TubeFoot Data_Locus_3983_Transcript_6/10_Confidence_0.711_Length_2387_frame3,ORF_Brittle Star TubeFoot Data_Locus_3983_Transcript_7/10_Confidence_0.711_Length_2185_frame3,ORF_Brittle Star TubeF…	Actin	1	11	11	12	LDLAGRDLTDYLMK	0.901	36.8	49.2
ORF_Brittle Star TubeFoot Data_Locus_3983_Transcript_10/10_Confidence_0.711_Length_2185_frame3,ORF_Brittle Star TubeFoot Data_Locus_3983_Transcript_5/10_Confidence_0.684_Length_2185_frame3,ORF_Brittle Star TubeFoot Data_Locus_3983_Transcript_6/10_Confidence_0.711_Length_2387_frame3,ORF_Brittle Star TubeFoot Data_Locus_3983_Transcript_7/10_Confidence_0.711_Length_2185_frame3,ORF_Brittle Star TubeF…	Actin	1	11	11	12	QEYDESGPSIVHR	0.701	34.5	46.3
ORF_Brittle Star TubeFoot Data_Locus_3983_Transcript_10/10_Confidence_0.711_Length_2185_frame3,ORF_Brittle Star TubeFoot Data_Locus_3983_Transcript_5/10_Confidence_0.684_Length_2185_frame3,ORF_Brittle Star TubeFoot Data_Locus_3983_Transcript_6/10_Confidence_0.711_Length_2387_frame3,ORF_Brittle Star TubeFoot Data_Locus_3983_Transcript_7/10_Confidence_0.711_Length_2185_frame3,ORF_Brittle Star TubeF…	Actin	1	11	11	12	SYELPDGQVITIGNER	0.992	57.2	49.6
ORF_Brittle Star TubeFoot Data_Locus_3983_Transcript_10/10_Confidence_0.711_Length_2185_frame3,ORF_Brittle Star TubeFoot Data_Locus_3983_Transcript_5/10_Confidence_0.684_Length_2185_frame3,ORF_Brittle Star TubeFoot Data_Locus_3983_Transcript_6/10_Confidence_0.711_Length_2387_frame3,ORF_Brittle Star TubeFoot Data_Locus_3983_Transcript_7/10_Confidence_0.711_Length_2185_frame3,ORF_Brittle Star TubeF…	Actin	1	11	11	12	TTGIVFDSGDGVSHTVPIYEGYALPHAILR	0.886	31.4	48.8
ORF_Brittle Star TubeFoot Data_Locus_3983_Transcript_10/10_Confidence_0.711_Length_2185_frame3,ORF_Brittle Star TubeFoot Data_Locus_3983_Transcript_5/10_Confidence_0.684_Length_2185_frame3,ORF_Brittle Star TubeFoot Data_Locus_3983_Transcript_6/10_Confidence_0.711_Length_2387_frame3,ORF_Brittle Star TubeFoot Data_Locus_3983_Transcript_7/10_Confidence_0.711_Length_2185_frame3,ORF_Brittle Star TubeF…	Actin	1	11	11	12	VAPEEHPVLLTEAPLNPK	0.926	36.3	47.1
ORF_Brittle Star TubeFoot Data_Locus_3983_Transcript_10/10_Confidence_0.711_Length_2185_frame3,ORF_Brittle Star TubeFoot Data_Locus_3983_Transcript_5/10_Confidence_0.684_Length_2185_frame3,ORF_Brittle Star TubeFoot Data_Locus_3983_Transcript_6/10_Confidence_0.711_Length_2387_frame3,ORF_Brittle Star TubeFoot Data_Locus_3983_Transcript_7/10_Confidence_0.711_Length_2185_frame3,ORF_Brittle Star TubeF…	Actin	1	7	7	7	AGFAGDDAPR	0.997	64.4	45.3
ORF_Brittle Star TubeFoot Data_Locus_3983_Transcript_10/10_Confidence_0.711_Length_2185_frame3,ORF_Brittle Star TubeFoot Data_Locus_3983_Transcript_5/10_Confidence_0.684_Length_2185_frame3,ORF_Brittle Star TubeFoot Data_Locus_3983_Transcript_6/10_Confidence_0.711_Length_2387_frame3,ORF_Brittle Star TubeFoot Data_Locus_3983_Transcript_7/10_Confidence_0.711_Length_2185_frame3,ORF_Brittle Star TubeF…	Actin	1	7	7	7	DLTDYLMK	0.804	29.3	45.6
ORF_Brittle Star TubeFoot Data_Locus_3983_Transcript_10/10_Confidence_0.711_Length_2185_frame3,ORF_Brittle Star TubeFoot Data_Locus_3983_Transcript_5/10_Confidence_0.684_Length_2185_frame3,ORF_Brittle Star TubeFoot Data_Locus_3983_Transcript_6/10_Confidence_0.711_Length_2387_frame3,ORF_Brittle Star TubeFoot Data_Locus_3983_Transcript_7/10_Confidence_0.711_Length_2185_frame3,ORF_Brittle Star TubeF…	Actin	1	7	7	7	DSYVGDEAQSK	0.994	54.1	43.7
ORF_Brittle Star TubeFoot Data_Locus_3983_Transcript_10/10_Confidence_0.711_Length_2185_frame3,ORF_Brittle Star TubeFoot Data_Locus_3983_Transcript_5/10_Confidence_0.684_Length_2185_frame3,ORF_Brittle Star TubeFoot Data_Locus_3983_Transcript_6/10_Confidence_0.711_Length_2387_frame3,ORF_Brittle Star TubeFoot Data_Locus_3983_Transcript_7/10_Confidence_0.711_Length_2185_frame3,ORF_Brittle Star TubeF…	Actin	1	7	7	7	GYSFTTTAER	0.97	44.8	46.4
ORF_Brittle Star TubeFoot Data_Locus_3983_Transcript_10/10_Confidence_0.711_Length_2185_frame3,ORF_Brittle Star TubeFoot Data_Locus_3983_Transcript_5/10_Confidence_0.684_Length_2185_frame3,ORF_Brittle Star TubeFoot Data_Locus_3983_Transcript_6/10_Confidence_0.711_Length_2387_frame3,ORF_Brittle Star TubeFoot Data_Locus_3983_Transcript_7/10_Confidence_0.711_Length_2185_frame3,ORF_Brittle Star TubeF…	Actin	1	7	7	7	LDLAGR	0.648	27.9	48
ORF_Brittle Star TubeFoot Data_Locus_3983_Transcript_10/10_Confidence_0.711_Length_2185_frame3,ORF_Brittle Star TubeFoot Data_Locus_3983_Transcript_5/10_Confidence_0.684_Length_2185_frame3,ORF_Brittle Star TubeFoot Data_Locus_3983_Transcript_6/10_Confidence_0.711_Length_2387_frame3,ORF_Brittle Star TubeFoot Data_Locus_3983_Transcript_7/10_Confidence_0.711_Length_2185_frame3,ORF_Brittle Star TubeF…	Actin	1	7	7	7	QEYDESGPSIVHR	0.976	43.4	46.6
ORF_Brittle Star TubeFoot Data_Locus_3983_Transcript_10/10_Confidence_0.711_Length_2185_frame3,ORF_Brittle Star TubeFoot Data_Locus_3983_Transcript_5/10_Confidence_0.684_Length_2185_frame3,ORF_Brittle Star TubeFoot Data_Locus_3983_Transcript_6/10_Confidence_0.711_Length_2387_frame3,ORF_Brittle Star TubeFoot Data_Locus_3983_Transcript_7/10_Confidence_0.711_Length_2185_frame3,ORF_Brittle Star TubeF…	Actin	1	7	7	7	SYELPDGQVITIGNER	0.99	61	49.6
ORF_Brittle Star TubeFoot Data_Locus_3983_Transcript_10/10_Confidence_0.711_Length_2185_frame3,ORF_Brittle Star TubeFoot Data_Locus_3983_Transcript_5/10_Confidence_0.684_Length_2185_frame3,ORF_Brittle Star TubeFoot Data_Locus_3983_Transcript_6/10_Confidence_0.711_Length_2387_frame3,ORF_Brittle Star TubeFoot Data_Locus_3983_Transcript_7/10_Confidence_0.711_Length_2185_frame3,ORF_Brittle Star TubeF…	Actin	1	7	7	8	AGFAGDDAPR	0.997	69	45.3
ORF_Brittle Star TubeFoot Data_Locus_3983_Transcript_10/10_Confidence_0.711_Length_2185_frame3,ORF_Brittle Star TubeFoot Data_Locus_3983_Transcript_5/10_Confidence_0.684_Length_2185_frame3,ORF_Brittle Star TubeFoot Data_Locus_3983_Transcript_6/10_Confidence_0.711_Length_2387_frame3,ORF_Brittle Star TubeFoot Data_Locus_3983_Transcript_7/10_Confidence_0.711_Length_2185_frame3,ORF_Brittle Star TubeF…	Actin	1	7	7	8	DLTDYLMK	0.881	36.1	45.6
ORF_Brittle Star TubeFoot Data_Locus_3983_Transcript_10/10_Confidence_0.711_Length_2185_frame3,ORF_Brittle Star TubeFoot Data_Locus_3983_Transcript_5/10_Confidence_0.684_Length_2185_frame3,ORF_Brittle Star TubeFoot Data_Locus_3983_Transcript_6/10_Confidence_0.711_Length_2387_frame3,ORF_Brittle Star TubeFoot Data_Locus_3983_Transcript_7/10_Confidence_0.711_Length_2185_frame3,ORF_Brittle Star TubeF…	Actin	1	7	7	8	DSYVGDEAQSK	0.982	47.4	43.9
ORF_Brittle Star TubeFoot Data_Locus_3983_Transcript_10/10_Confidence_0.711_Length_2185_frame3,ORF_Brittle Star TubeFoot Data_Locus_3983_Transcript_5/10_Confidence_0.684_Length_2185_frame3,ORF_Brittle Star TubeFoot Data_Locus_3983_Transcript_6/10_Confidence_0.711_Length_2387_frame3,ORF_Brittle Star TubeFoot Data_Locus_3983_Transcript_7/10_Confidence_0.711_Length_2185_frame3,ORF_Brittle Star TubeF…	Actin	1	7	7	8	DSYVGDEAQSKR	0.611	26.8	47.2
ORF_Brittle Star TubeFoot Data_Locus_3983_Transcript_10/10_Confidence_0.711_Length_2185_frame3,ORF_Brittle Star TubeFoot Data_Locus_3983_Transcript_5/10_Confidence_0.684_Length_2185_frame3,ORF_Brittle Star TubeFoot Data_Locus_3983_Transcript_6/10_Confidence_0.711_Length_2387_frame3,ORF_Brittle Star TubeFoot Data_Locus_3983_Transcript_7/10_Confidence_0.711_Length_2185_frame3,ORF_Brittle Star TubeF…	Actin	1	7	7	8	GYSFTTTAER	0.99	50.7	46.4
ORF_Brittle Star TubeFoot Data_Locus_3983_Transcript_10/10_Confidence_0.711_Length_2185_frame3,ORF_Brittle Star TubeFoot Data_Locus_3983_Transcript_5/10_Confidence_0.684_Length_2185_frame3,ORF_Brittle Star TubeFoot Data_Locus_3983_Transcript_6/10_Confidence_0.711_Length_2387_frame3,ORF_Brittle Star TubeFoot Data_Locus_3983_Transcript_7/10_Confidence_0.711_Length_2185_frame3,ORF_Brittle Star TubeF…	Actin	1	7	7	8	QEYDESGPSIVHR	0.917	35.9	46.3
ORF_Brittle Star TubeFoot Data_Locus_3983_Transcript_10/10_Confidence_0.711_Length_2185_frame3,ORF_Brittle Star TubeFoot Data_Locus_3983_Transcript_5/10_Confidence_0.684_Length_2185_frame3,ORF_Brittle Star TubeFoot Data_Locus_3983_Transcript_6/10_Confidence_0.711_Length_2387_frame3,ORF_Brittle Star TubeFoot Data_Locus_3983_Transcript_7/10_Confidence_0.711_Length_2185_frame3,ORF_Brittle Star TubeF…	Actin	1	7	7	8	SYELPDGQVITIGNER	0.979	48.3	49.6
ORF_Brittle Star TubeFoot Data_Locus_3983_Transcript_10/10_Confidence_0.711_Length_2185_frame3,ORF_Brittle Star TubeFoot Data_Locus_3983_Transcript_5/10_Confidence_0.684_Length_2185_frame3,ORF_Brittle Star TubeFoot Data_Locus_3983_Transcript_6/10_Confidence_0.711_Length_2387_frame3,ORF_Brittle Star TubeFoot Data_Locus_3983_Transcript_7/10_Confidence_0.711_Length_2185_frame3,ORF_Brittle Star TubeF…	Actin	1	10	11	11	AGFAGDDAPR	0.997	71.4	45.3
ORF_Brittle Star TubeFoot Data_Locus_3983_Transcript_10/10_Confidence_0.711_Length_2185_frame3,ORF_Brittle Star TubeFoot Data_Locus_3983_Transcript_5/10_Confidence_0.684_Length_2185_frame3,ORF_Brittle Star TubeFoot Data_Locus_3983_Transcript_6/10_Confidence_0.711_Length_2387_frame3,ORF_Brittle Star TubeFoot Data_Locus_3983_Transcript_7/10_Confidence_0.711_Length_2185_frame3,ORF_Brittle Star TubeF…	Actin	1	10	11	11	DLTDYLMK	0.619	27.5	45.6
ORF_Brittle Star TubeFoot Data_Locus_3983_Transcript_10/10_Confidence_0.711_Length_2185_frame3,ORF_Brittle Star TubeFoot Data_Locus_3983_Transcript_5/10_Confidence_0.684_Length_2185_frame3,ORF_Brittle Star TubeFoot Data_Locus_3983_Transcript_6/10_Confidence_0.711_Length_2387_frame3,ORF_Brittle Star TubeFoot Data_Locus_3983_Transcript_7/10_Confidence_0.711_Length_2185_frame3,ORF_Brittle Star TubeF…	Actin	1	10	11	11	DSYVGDEAQSK	0.943	34.5	43.6
ORF_Brittle Star TubeFoot Data_Locus_3983_Transcript_10/10_Confidence_0.711_Length_2185_frame3,ORF_Brittle Star TubeFoot Data_Locus_3983_Transcript_5/10_Confidence_0.684_Length_2185_frame3,ORF_Brittle Star TubeFoot Data_Locus_3983_Transcript_6/10_Confidence_0.711_Length_2387_frame3,ORF_Brittle Star TubeFoot Data_Locus_3983_Transcript_7/10_Confidence_0.711_Length_2185_frame3,ORF_Brittle Star TubeF…	Actin	1	10	11	11	DSYVGDEAQSKR	0.926	36.5	47.3
ORF_Brittle Star TubeFoot Data_Locus_3983_Transcript_10/10_Confidence_0.711_Length_2185_frame3,ORF_Brittle Star TubeFoot Data_Locus_3983_Transcript_5/10_Confidence_0.684_Length_2185_frame3,ORF_Brittle Star TubeFoot Data_Locus_3983_Transcript_6/10_Confidence_0.711_Length_2387_frame3,ORF_Brittle Star TubeFoot Data_Locus_3983_Transcript_7/10_Confidence_0.711_Length_2185_frame3,ORF_Brittle Star TubeF…	Actin	1	10	11	11	GYSFTTTAER	0.992	52.2	46.4
ORF_Brittle Star TubeFoot Data_Locus_3983_Transcript_10/10_Confidence_0.711_Length_2185_frame3,ORF_Brittle Star TubeFoot Data_Locus_3983_Transcript_5/10_Confidence_0.684_Length_2185_frame3,ORF_Brittle Star TubeFoot Data_Locus_3983_Transcript_6/10_Confidence_0.711_Length_2387_frame3,ORF_Brittle Star TubeFoot Data_Locus_3983_Transcript_7/10_Confidence_0.711_Length_2185_frame3,ORF_Brittle Star TubeF…	Actin	1	10	11	11	LDLAGRDLTDYLMK	0.716	30.5	49.2
ORF_Brittle Star TubeFoot Data_Locus_3983_Transcript_10/10_Confidence_0.711_Length_2185_frame3,ORF_Brittle Star TubeFoot Data_Locus_3983_Transcript_5/10_Confidence_0.684_Length_2185_frame3,ORF_Brittle Star TubeFoot Data_Locus_3983_Transcript_6/10_Confidence_0.711_Length_2387_frame3,ORF_Brittle Star TubeFoot Data_Locus_3983_Transcript_7/10_Confidence_0.711_Length_2185_frame3,ORF_Brittle Star TubeF…	Actin	1	10	11	11	QEYDESGPSIVHR	0.882	37	46.3
ORF_Brittle Star TubeFoot Data_Locus_3983_Transcript_10/10_Confidence_0.711_Length_2185_frame3,ORF_Brittle Star TubeFoot Data_Locus_3983_Transcript_5/10_Confidence_0.684_Length_2185_frame3,ORF_Brittle Star TubeFoot Data_Locus_3983_Transcript_6/10_Confidence_0.711_Length_2387_frame3,ORF_Brittle Star TubeFoot Data_Locus_3983_Transcript_7/10_Confidence_0.711_Length_2185_frame3,ORF_Brittle Star TubeF…	Actin	1	10	11	11	SYELPDGQVITIGNER	0.996	69.1	49.6
ORF_Brittle Star TubeFoot Data_Locus_3983_Transcript_10/10_Confidence_0.711_Length_2185_frame3,ORF_Brittle Star TubeFoot Data_Locus_3983_Transcript_5/10_Confidence_0.684_Length_2185_frame3,ORF_Brittle Star TubeFoot Data_Locus_3983_Transcript_6/10_Confidence_0.711_Length_2387_frame3,ORF_Brittle Star TubeFoot Data_Locus_3983_Transcript_7/10_Confidence_0.711_Length_2185_frame3,ORF_Brittle Star TubeF…	Actin	1	10	11	11	TTGIVFDSGDGVSHTVPIYEGYALPHAILR	0.948	37.4	48.7
ORF_Brittle Star TubeFoot Data_Locus_3983_Transcript_10/10_Confidence_0.711_Length_2185_frame3,ORF_Brittle Star TubeFoot Data_Locus_3983_Transcript_5/10_Confidence_0.684_Length_2185_frame3,ORF_Brittle Star TubeFoot Data_Locus_3983_Transcript_6/10_Confidence_0.711_Length_2387_frame3,ORF_Brittle Star TubeFoot Data_Locus_3983_Transcript_7/10_Confidence_0.711_Length_2185_frame3,ORF_Brittle Star TubeF…	Actin	1	10	11	11	VAPEEHPVLLTEAPLNPK	0.913	37.6	46.8
ORF_Brittle Star TubeFoot Data_Locus_3983_Transcript_10/10_Confidence_0.711_Length_2185_frame3,ORF_Brittle Star TubeFoot Data_Locus_3983_Transcript_5/10_Confidence_0.684_Length_2185_frame3,ORF_Brittle Star TubeFoot Data_Locus_3983_Transcript_6/10_Confidence_0.711_Length_2387_frame3,ORF_Brittle Star TubeFoot Data_Locus_3983_Transcript_7/10_Confidence_0.711_Length_2185_frame3,ORF_Brittle Star TubeF…	Actin	1	6	7	7	AGFAGDDAPR	0.996	55.7	45.3
ORF_Brittle Star TubeFoot Data_Locus_3983_Transcript_10/10_Confidence_0.711_Length_2185_frame3,ORF_Brittle Star TubeFoot Data_Locus_3983_Transcript_5/10_Confidence_0.684_Length_2185_frame3,ORF_Brittle Star TubeFoot Data_Locus_3983_Transcript_6/10_Confidence_0.711_Length_2387_frame3,ORF_Brittle Star TubeFoot Data_Locus_3983_Transcript_7/10_Confidence_0.711_Length_2185_frame3,ORF_Brittle Star TubeF…	Actin	1	6	7	7	DSYVGDEAQSKR	0.793	26.6	47.3
ORF_Brittle Star TubeFoot Data_Locus_3983_Transcript_10/10_Confidence_0.711_Length_2185_frame3,ORF_Brittle Star TubeFoot Data_Locus_3983_Transcript_5/10_Confidence_0.684_Length_2185_frame3,ORF_Brittle Star TubeFoot Data_Locus_3983_Transcript_6/10_Confidence_0.711_Length_2387_frame3,ORF_Brittle Star TubeFoot Data_Locus_3983_Transcript_7/10_Confidence_0.711_Length_2185_frame3,ORF_Brittle Star TubeF…	Actin	1	6	7	7	GYSFTTTAER	0.973	42.1	46.4
ORF_Brittle Star TubeFoot Data_Locus_3983_Transcript_10/10_Confidence_0.711_Length_2185_frame3,ORF_Brittle Star TubeFoot Data_Locus_3983_Transcript_5/10_Confidence_0.684_Length_2185_frame3,ORF_Brittle Star TubeFoot Data_Locus_3983_Transcript_6/10_Confidence_0.711_Length_2387_frame3,ORF_Brittle Star TubeFoot Data_Locus_3983_Transcript_7/10_Confidence_0.711_Length_2185_frame3,ORF_Brittle Star TubeF…	Actin	1	6	7	7	QEYDESGPSIVHR	0.997	54.8	47.4
ORF_Brittle Star TubeFoot Data_Locus_3983_Transcript_10/10_Confidence_0.711_Length_2185_frame3,ORF_Brittle Star TubeFoot Data_Locus_3983_Transcript_5/10_Confidence_0.684_Length_2185_frame3,ORF_Brittle Star TubeFoot Data_Locus_3983_Transcript_6/10_Confidence_0.711_Length_2387_frame3,ORF_Brittle Star TubeFoot Data_Locus_3983_Transcript_7/10_Confidence_0.711_Length_2185_frame3,ORF_Brittle Star TubeF…	Actin	1	6	7	7	SYELPDGQVITIGNER	0.8	42.5	49.4
ORF_Brittle Star TubeFoot Data_Locus_3983_Transcript_10/10_Confidence_0.711_Length_2185_frame3,ORF_Brittle Star TubeFoot Data_Locus_3983_Transcript_5/10_Confidence_0.684_Length_2185_frame3,ORF_Brittle Star TubeFoot Data_Locus_3983_Transcript_6/10_Confidence_0.711_Length_2387_frame3,ORF_Brittle Star TubeFoot Data_Locus_3983_Transcript_7/10_Confidence_0.711_Length_2185_frame3,ORF_Brittle Star TubeF…	Actin	1	6	7	7	VAPEEHPVLLTEAPLNPK	0.983	39	47
ORF_Brittle Star TubeFoot Data_Locus_3983_Transcript_10/10_Confidence_0.711_Length_2185_frame3,ORF_Brittle Star TubeFoot Data_Locus_3983_Transcript_5/10_Confidence_0.684_Length_2185_frame3,ORF_Brittle Star TubeFoot Data_Locus_3983_Transcript_6/10_Confidence_0.711_Length_2387_frame3,ORF_Brittle Star TubeFoot Data_Locus_3983_Transcript_7/10_Confidence_0.711_Length_2185_frame3,ORF_Brittle Star TubeF…	Actin	1	4	4	4	AGFAGDDAPR	0.997	63.9	45.3
ORF_Brittle Star TubeFoot Data_Locus_3983_Transcript_10/10_Confidence_0.711_Length_2185_frame3,ORF_Brittle Star TubeFoot Data_Locus_3983_Transcript_5/10_Confidence_0.684_Length_2185_frame3,ORF_Brittle Star TubeFoot Data_Locus_3983_Transcript_6/10_Confidence_0.711_Length_2387_frame3,ORF_Brittle Star TubeFoot Data_Locus_3983_Transcript_7/10_Confidence_0.711_Length_2185_frame3,ORF_Brittle Star TubeF…	Actin	1	4	4	4	GYSFTTTAER	0.992	52	46.4
ORF_Brittle Star TubeFoot Data_Locus_3983_Transcript_10/10_Confidence_0.711_Length_2185_frame3,ORF_Brittle Star TubeFoot Data_Locus_3983_Transcript_5/10_Confidence_0.684_Length_2185_frame3,ORF_Brittle Star TubeFoot Data_Locus_3983_Transcript_6/10_Confidence_0.711_Length_2387_frame3,ORF_Brittle Star TubeFoot Data_Locus_3983_Transcript_7/10_Confidence_0.711_Length_2185_frame3,ORF_Brittle Star TubeF…	Actin	1	4	4	4	LDLAGR	0.924	37.4	48
ORF_Brittle Star TubeFoot Data_Locus_3983_Transcript_10/10_Confidence_0.711_Length_2185_frame3,ORF_Brittle Star TubeFoot Data_Locus_3983_Transcript_5/10_Confidence_0.684_Length_2185_frame3,ORF_Brittle Star TubeFoot Data_Locus_3983_Transcript_6/10_Confidence_0.711_Length_2387_frame3,ORF_Brittle Star TubeFoot Data_Locus_3983_Transcript_7/10_Confidence_0.711_Length_2185_frame3,ORF_Brittle Star TubeF…	Actin	1	4	4	4	VAPEEHPVLLTEAPLNPK	0.947	35.2	47.1
ORF_Brittle Star TubeFoot Data_Locus_3983_Transcript_10/10_Confidence_0.711_Length_2185_frame3,ORF_Brittle Star TubeFoot Data_Locus_3983_Transcript_5/10_Confidence_0.684_Length_2185_frame3,ORF_Brittle Star TubeFoot Data_Locus_3983_Transcript_6/10_Confidence_0.711_Length_2387_frame3,ORF_Brittle Star TubeFoot Data_Locus_3983_Transcript_7/10_Confidence_0.711_Length_2185_frame3,ORF_Brittle Star TubeF…	Actin	1	7	7	7	AGFAGDDAPR	0.991	52.8	45.4
ORF_Brittle Star TubeFoot Data_Locus_3983_Transcript_10/10_Confidence_0.711_Length_2185_frame3,ORF_Brittle Star TubeFoot Data_Locus_3983_Transcript_5/10_Confidence_0.684_Length_2185_frame3,ORF_Brittle Star TubeFoot Data_Locus_3983_Transcript_6/10_Confidence_0.711_Length_2387_frame3,ORF_Brittle Star TubeFoot Data_Locus_3983_Transcript_7/10_Confidence_0.711_Length_2185_frame3,ORF_Brittle Star TubeF…	Actin	1	7	7	7	DLTDYLMK	0.965	38.8	45.6
ORF_Brittle Star TubeFoot Data_Locus_3983_Transcript_10/10_Confidence_0.711_Length_2185_frame3,ORF_Brittle Star TubeFoot Data_Locus_3983_Transcript_5/10_Confidence_0.684_Length_2185_frame3,ORF_Brittle Star TubeFoot Data_Locus_3983_Transcript_6/10_Confidence_0.711_Length_2387_frame3,ORF_Brittle Star TubeFoot Data_Locus_3983_Transcript_7/10_Confidence_0.711_Length_2185_frame3,ORF_Brittle Star TubeF…	Actin	1	7	7	7	GYSFTTTAER	0.996	54.8	46.4
ORF_Brittle Star TubeFoot Data_Locus_3983_Transcript_10/10_Confidence_0.711_Length_2185_frame3,ORF_Brittle Star TubeFoot Data_Locus_3983_Transcript_5/10_Confidence_0.684_Length_2185_frame3,ORF_Brittle Star TubeFoot Data_Locus_3983_Transcript_6/10_Confidence_0.711_Length_2387_frame3,ORF_Brittle Star TubeFoot Data_Locus_3983_Transcript_7/10_Confidence_0.711_Length_2185_frame3,ORF_Brittle Star TubeF…	Actin	1	7	7	7	LDLAGR	0.764	29.5	48
ORF_Brittle Star TubeFoot Data_Locus_3983_Transcript_10/10_Confidence_0.711_Length_2185_frame3,ORF_Brittle Star TubeFoot Data_Locus_3983_Transcript_5/10_Confidence_0.684_Length_2185_frame3,ORF_Brittle Star TubeFoot Data_Locus_3983_Transcript_6/10_Confidence_0.711_Length_2387_frame3,ORF_Brittle Star TubeFoot Data_Locus_3983_Transcript_7/10_Confidence_0.711_Length_2185_frame3,ORF_Brittle Star TubeF…	Actin	1	7	7	7	LDLAGRDLTDYLMK	0.985	42.1	49.3
ORF_Brittle Star TubeFoot Data_Locus_3983_Transcript_10/10_Confidence_0.711_Length_2185_frame3,ORF_Brittle Star TubeFoot Data_Locus_3983_Transcript_5/10_Confidence_0.684_Length_2185_frame3,ORF_Brittle Star TubeFoot Data_Locus_3983_Transcript_6/10_Confidence_0.711_Length_2387_frame3,ORF_Brittle Star TubeFoot Data_Locus_3983_Transcript_7/10_Confidence_0.711_Length_2185_frame3,ORF_Brittle Star TubeF…	Actin	1	7	7	7	QEYDESGPSIVHR	0.978	38	47.2
ORF_Brittle Star TubeFoot Data_Locus_3983_Transcript_10/10_Confidence_0.711_Length_2185_frame3,ORF_Brittle Star TubeFoot Data_Locus_3983_Transcript_5/10_Confidence_0.684_Length_2185_frame3,ORF_Brittle Star TubeFoot Data_Locus_3983_Transcript_6/10_Confidence_0.711_Length_2387_frame3,ORF_Brittle Star TubeFoot Data_Locus_3983_Transcript_7/10_Confidence_0.711_Length_2185_frame3,ORF_Brittle Star TubeF…	Actin	1	7	7	7	VAPEEHPVLLTEAPLNPK	0.829	28.3	47
ORF_Brittle Star TubeFoot Data_Locus_3983_Transcript_10/10_Confidence_0.711_Length_2185_frame3,ORF_Brittle Star TubeFoot Data_Locus_3983_Transcript_5/10_Confidence_0.684_Length_2185_frame3,ORF_Brittle Star TubeFoot Data_Locus_3983_Transcript_6/10_Confidence_0.711_Length_2387_frame3,ORF_Brittle Star TubeFoot Data_Locus_3983_Transcript_7/10_Confidence_0.711_Length_2185_frame3,ORF_Brittle Star TubeF…	Actin	1	3	3	3	AGFAGDDAPR	0.995	53	45.3
ORF_Brittle Star TubeFoot Data_Locus_3983_Transcript_10/10_Confidence_0.711_Length_2185_frame3,ORF_Brittle Star TubeFoot Data_Locus_3983_Transcript_5/10_Confidence_0.684_Length_2185_frame3,ORF_Brittle Star TubeFoot Data_Locus_3983_Transcript_6/10_Confidence_0.711_Length_2387_frame3,ORF_Brittle Star TubeFoot Data_Locus_3983_Transcript_7/10_Confidence_0.711_Length_2185_frame3,ORF_Brittle Star TubeF…	Actin	1	3	3	3	GYSFTTTAER	0.951	41.9	46.4
ORF_Brittle Star TubeFoot Data_Locus_3983_Transcript_10/10_Confidence_0.711_Length_2185_frame3,ORF_Brittle Star TubeFoot Data_Locus_3983_Transcript_5/10_Confidence_0.684_Length_2185_frame3,ORF_Brittle Star TubeFoot Data_Locus_3983_Transcript_6/10_Confidence_0.711_Length_2387_frame3,ORF_Brittle Star TubeFoot Data_Locus_3983_Transcript_7/10_Confidence_0.711_Length_2185_frame3,ORF_Brittle Star TubeF…	Actin	1	3	3	3	VAPEEHPVLLTEAPLNPK	0.852	35.8	47.3
ORF_Brittle Star TubeFoot Data_Locus_3983_Transcript_10/10_Confidence_0.711_Length_2185_frame3,ORF_Brittle Star TubeFoot Data_Locus_3983_Transcript_5/10_Confidence_0.684_Length_2185_frame3,ORF_Brittle Star TubeFoot Data_Locus_3983_Transcript_6/10_Confidence_0.711_Length_2387_frame3,ORF_Brittle Star TubeFoot Data_Locus_3983_Transcript_7/10_Confidence_0.711_Length_2185_frame3,ORF_Brittle Star TubeF…	Actin	1	5	5	5	AGFAGDDAPR	0.997	67.9	45.3
ORF_Brittle Star TubeFoot Data_Locus_3983_Transcript_10/10_Confidence_0.711_Length_2185_frame3,ORF_Brittle Star TubeFoot Data_Locus_3983_Transcript_5/10_Confidence_0.684_Length_2185_frame3,ORF_Brittle Star TubeFoot Data_Locus_3983_Transcript_6/10_Confidence_0.711_Length_2387_frame3,ORF_Brittle Star TubeFoot Data_Locus_3983_Transcript_7/10_Confidence_0.711_Length_2185_frame3,ORF_Brittle Star TubeF…	Actin	1	5	5	5	DLTDYLMK	0.942	35.9	45.6
ORF_Brittle Star TubeFoot Data_Locus_3983_Transcript_10/10_Confidence_0.711_Length_2185_frame3,ORF_Brittle Star TubeFoot Data_Locus_3983_Transcript_5/10_Confidence_0.684_Length_2185_frame3,ORF_Brittle Star TubeFoot Data_Locus_3983_Transcript_6/10_Confidence_0.711_Length_2387_frame3,ORF_Brittle Star TubeFoot Data_Locus_3983_Transcript_7/10_Confidence_0.711_Length_2185_frame3,ORF_Brittle Star TubeF…	Actin	1	5	5	5	GYSFTTTAER	0.957	38.5	46.4
ORF_Brittle Star TubeFoot Data_Locus_3983_Transcript_10/10_Confidence_0.711_Length_2185_frame3,ORF_Brittle Star TubeFoot Data_Locus_3983_Transcript_5/10_Confidence_0.684_Length_2185_frame3,ORF_Brittle Star TubeFoot Data_Locus_3983_Transcript_6/10_Confidence_0.711_Length_2387_frame3,ORF_Brittle Star TubeFoot Data_Locus_3983_Transcript_7/10_Confidence_0.711_Length_2185_frame3,ORF_Brittle Star TubeF…	Actin	1	5	5	5	LDLAGRDLTDYLMK	0.981	41.7	49.2
ORF_Brittle Star TubeFoot Data_Locus_3983_Transcript_10/10_Confidence_0.711_Length_2185_frame3,ORF_Brittle Star TubeFoot Data_Locus_3983_Transcript_5/10_Confidence_0.684_Length_2185_frame3,ORF_Brittle Star TubeFoot Data_Locus_3983_Transcript_6/10_Confidence_0.711_Length_2387_frame3,ORF_Brittle Star TubeFoot Data_Locus_3983_Transcript_7/10_Confidence_0.711_Length_2185_frame3,ORF_Brittle Star TubeF…	Actin	1	5	5	5	VAPEEHPVLLTEAPLNPK	0.965	36	47
ORF_Brittle Star TubeFoot Data_Locus_3983_Transcript_10/10_Confidence_0.711_Length_2185_frame3,ORF_Brittle Star TubeFoot Data_Locus_3983_Transcript_5/10_Confidence_0.684_Length_2185_frame3,ORF_Brittle Star TubeFoot Data_Locus_3983_Transcript_6/10_Confidence_0.711_Length_2387_frame3,ORF_Brittle Star TubeFoot Data_Locus_3983_Transcript_7/10_Confidence_0.711_Length_2185_frame3,ORF_Brittle Star TubeF…	Actin	1	6	6	6	AGFAGDDAPR	0.997	67.5	45.4
ORF_Brittle Star TubeFoot Data_Locus_3983_Transcript_10/10_Confidence_0.711_Length_2185_frame3,ORF_Brittle Star TubeFoot Data_Locus_3983_Transcript_5/10_Confidence_0.684_Length_2185_frame3,ORF_Brittle Star TubeFoot Data_Locus_3983_Transcript_6/10_Confidence_0.711_Length_2387_frame3,ORF_Brittle Star TubeFoot Data_Locus_3983_Transcript_7/10_Confidence_0.711_Length_2185_frame3,ORF_Brittle Star TubeF…	Actin	1	6	6	6	DLTDYLMK	0.738	27.4	45.6
ORF_Brittle Star TubeFoot Data_Locus_3983_Transcript_10/10_Confidence_0.711_Length_2185_frame3,ORF_Brittle Star TubeFoot Data_Locus_3983_Transcript_5/10_Confidence_0.684_Length_2185_frame3,ORF_Brittle Star TubeFoot Data_Locus_3983_Transcript_6/10_Confidence_0.711_Length_2387_frame3,ORF_Brittle Star TubeFoot Data_Locus_3983_Transcript_7/10_Confidence_0.711_Length_2185_frame3,ORF_Brittle Star TubeF…	Actin	1	6	6	6	GYSFTTTAER	0.981	44.1	46.4
ORF_Brittle Star TubeFoot Data_Locus_3983_Transcript_10/10_Confidence_0.711_Length_2185_frame3,ORF_Brittle Star TubeFoot Data_Locus_3983_Transcript_5/10_Confidence_0.684_Length_2185_frame3,ORF_Brittle Star TubeFoot Data_Locus_3983_Transcript_6/10_Confidence_0.711_Length_2387_frame3,ORF_Brittle Star TubeFoot Data_Locus_3983_Transcript_7/10_Confidence_0.711_Length_2185_frame3,ORF_Brittle Star TubeF…	Actin	1	6	6	6	LDLAGRDLTDYLMK	0.954	44.4	49.3
ORF_Brittle Star TubeFoot Data_Locus_3983_Transcript_10/10_Confidence_0.711_Length_2185_frame3,ORF_Brittle Star TubeFoot Data_Locus_3983_Transcript_5/10_Confidence_0.684_Length_2185_frame3,ORF_Brittle Star TubeFoot Data_Locus_3983_Transcript_6/10_Confidence_0.711_Length_2387_frame3,ORF_Brittle Star TubeFoot Data_Locus_3983_Transcript_7/10_Confidence_0.711_Length_2185_frame3,ORF_Brittle Star TubeF…	Actin	1	6	6	6	QEYDESGPSIVHR	0.985	49.1	47.3
ORF_Brittle Star TubeFoot Data_Locus_3983_Transcript_10/10_Confidence_0.711_Length_2185_frame3,ORF_Brittle Star TubeFoot Data_Locus_3983_Transcript_5/10_Confidence_0.684_Length_2185_frame3,ORF_Brittle Star TubeFoot Data_Locus_3983_Transcript_6/10_Confidence_0.711_Length_2387_frame3,ORF_Brittle Star TubeFoot Data_Locus_3983_Transcript_7/10_Confidence_0.711_Length_2185_frame3,ORF_Brittle Star TubeF…	Actin	1	6	6	6	VAPEEHPVLLTEAPLNPK	0.74	31.9	47.3
ORF_Brittle Star TubeFoot Data_Locus_3983_Transcript_10/10_Confidence_0.711_Length_2185_frame3,ORF_Brittle Star TubeFoot Data_Locus_3983_Transcript_5/10_Confidence_0.684_Length_2185_frame3,ORF_Brittle Star TubeFoot Data_Locus_3983_Transcript_6/10_Confidence_0.711_Length_2387_frame3,ORF_Brittle Star TubeFoot Data_Locus_3983_Transcript_7/10_Confidence_0.711_Length_2185_frame3,ORF_Brittle Star TubeF…	Actin	1	6	6	6	AGFAGDDAPR	0.997	65.5	45.4
ORF_Brittle Star TubeFoot Data_Locus_3983_Transcript_10/10_Confidence_0.711_Length_2185_frame3,ORF_Brittle Star TubeFoot Data_Locus_3983_Transcript_5/10_Confidence_0.684_Length_2185_frame3,ORF_Brittle Star TubeFoot Data_Locus_3983_Transcript_6/10_Confidence_0.711_Length_2387_frame3,ORF_Brittle Star TubeFoot Data_Locus_3983_Transcript_7/10_Confidence_0.711_Length_2185_frame3,ORF_Brittle Star TubeF…	Actin	1	6	6	6	DLTDYLMK	0.642	28.5	45.6
ORF_Brittle Star TubeFoot Data_Locus_3983_Transcript_10/10_Confidence_0.711_Length_2185_frame3,ORF_Brittle Star TubeFoot Data_Locus_3983_Transcript_5/10_Confidence_0.684_Length_2185_frame3,ORF_Brittle Star TubeFoot Data_Locus_3983_Transcript_6/10_Confidence_0.711_Length_2387_frame3,ORF_Brittle Star TubeFoot Data_Locus_3983_Transcript_7/10_Confidence_0.711_Length_2185_frame3,ORF_Brittle Star TubeF…	Actin	1	6	6	6	GYSFTTTAER	0.993	48.7	46.4
ORF_Brittle Star TubeFoot Data_Locus_3983_Transcript_10/10_Confidence_0.711_Length_2185_frame3,ORF_Brittle Star TubeFoot Data_Locus_3983_Transcript_5/10_Confidence_0.684_Length_2185_frame3,ORF_Brittle Star TubeFoot Data_Locus_3983_Transcript_6/10_Confidence_0.711_Length_2387_frame3,ORF_Brittle Star TubeFoot Data_Locus_3983_Transcript_7/10_Confidence_0.711_Length_2185_frame3,ORF_Brittle Star TubeF…	Actin	1	6	6	6	LDLAGRDLTDYLMK	0.996	50.8	49.2
ORF_Brittle Star TubeFoot Data_Locus_3983_Transcript_10/10_Confidence_0.711_Length_2185_frame3,ORF_Brittle Star TubeFoot Data_Locus_3983_Transcript_5/10_Confidence_0.684_Length_2185_frame3,ORF_Brittle Star TubeFoot Data_Locus_3983_Transcript_6/10_Confidence_0.711_Length_2387_frame3,ORF_Brittle Star TubeFoot Data_Locus_3983_Transcript_7/10_Confidence_0.711_Length_2185_frame3,ORF_Brittle Star TubeF…	Actin	1	6	6	6	QEYDESGPSIVHR	0.989	42.8	47.3
ORF_Brittle Star TubeFoot Data_Locus_3983_Transcript_10/10_Confidence_0.711_Length_2185_frame3,ORF_Brittle Star TubeFoot Data_Locus_3983_Transcript_5/10_Confidence_0.684_Length_2185_frame3,ORF_Brittle Star TubeFoot Data_Locus_3983_Transcript_6/10_Confidence_0.711_Length_2387_frame3,ORF_Brittle Star TubeFoot Data_Locus_3983_Transcript_7/10_Confidence_0.711_Length_2185_frame3,ORF_Brittle Star TubeF…	Actin	1	6	6	6	VAPEEHPVLLTEAPLNPK	0.897	29.9	47
ORF_Brittle Star TubeFoot Data_Locus_3983_Transcript_10/10_Confidence_0.711_Length_2185_frame3,ORF_Brittle Star TubeFoot Data_Locus_3983_Transcript_5/10_Confidence_0.684_Length_2185_frame3,ORF_Brittle Star TubeFoot Data_Locus_3983_Transcript_6/10_Confidence_0.711_Length_2387_frame3,ORF_Brittle Star TubeFoot Data_Locus_3983_Transcript_7/10_Confidence_0.711_Length_2185_frame3,ORF_Brittle Star TubeF…	Actin	1	5	5	5	AGFAGDDAPR	0.997	65.4	45.3
ORF_Brittle Star TubeFoot Data_Locus_3983_Transcript_10/10_Confidence_0.711_Length_2185_frame3,ORF_Brittle Star TubeFoot Data_Locus_3983_Transcript_5/10_Confidence_0.684_Length_2185_frame3,ORF_Brittle Star TubeFoot Data_Locus_3983_Transcript_6/10_Confidence_0.711_Length_2387_frame3,ORF_Brittle Star TubeFoot Data_Locus_3983_Transcript_7/10_Confidence_0.711_Length_2185_frame3,ORF_Brittle Star TubeF…	Actin	1	5	5	5	DLTDYLMK	0.829	28	45.6
ORF_Brittle Star TubeFoot Data_Locus_3983_Transcript_10/10_Confidence_0.711_Length_2185_frame3,ORF_Brittle Star TubeFoot Data_Locus_3983_Transcript_5/10_Confidence_0.684_Length_2185_frame3,ORF_Brittle Star TubeFoot Data_Locus_3983_Transcript_6/10_Confidence_0.711_Length_2387_frame3,ORF_Brittle Star TubeFoot Data_Locus_3983_Transcript_7/10_Confidence_0.711_Length_2185_frame3,ORF_Brittle Star TubeF…	Actin	1	5	5	5	GYSFTTTAER	0.979	46.9	46.4
ORF_Brittle Star TubeFoot Data_Locus_3983_Transcript_10/10_Confidence_0.711_Length_2185_frame3,ORF_Brittle Star TubeFoot Data_Locus_3983_Transcript_5/10_Confidence_0.684_Length_2185_frame3,ORF_Brittle Star TubeFoot Data_Locus_3983_Transcript_6/10_Confidence_0.711_Length_2387_frame3,ORF_Brittle Star TubeFoot Data_Locus_3983_Transcript_7/10_Confidence_0.711_Length_2185_frame3,ORF_Brittle Star TubeF…	Actin	1	5	5	5	LDLAGRDLTDYLMK	0.981	49.7	49.2
ORF_Brittle Star TubeFoot Data_Locus_3983_Transcript_10/10_Confidence_0.711_Length_2185_frame3,ORF_Brittle Star TubeFoot Data_Locus_3983_Transcript_5/10_Confidence_0.684_Length_2185_frame3,ORF_Brittle Star TubeFoot Data_Locus_3983_Transcript_6/10_Confidence_0.711_Length_2387_frame3,ORF_Brittle Star TubeFoot Data_Locus_3983_Transcript_7/10_Confidence_0.711_Length_2185_frame3,ORF_Brittle Star TubeF…	Actin	1	5	5	5	QEYDESGPSIVHR	0.986	43	47.3
ORF_Brittle Star TubeFoot Data_Locus_3983_Transcript_10/10_Confidence_0.711_Length_2185_frame3,ORF_Brittle Star TubeFoot Data_Locus_3983_Transcript_5/10_Confidence_0.684_Length_2185_frame3,ORF_Brittle Star TubeFoot Data_Locus_3983_Transcript_6/10_Confidence_0.711_Length_2387_frame3,ORF_Brittle Star TubeFoot Data_Locus_3983_Transcript_7/10_Confidence_0.711_Length_2185_frame3,ORF_Brittle Star TubeF…	Actin	1	4	4	4	AGFAGDDAPR	0.997	67.2	45.4
ORF_Brittle Star TubeFoot Data_Locus_3983_Transcript_10/10_Confidence_0.711_Length_2185_frame3,ORF_Brittle Star TubeFoot Data_Locus_3983_Transcript_5/10_Confidence_0.684_Length_2185_frame3,ORF_Brittle Star TubeFoot Data_Locus_3983_Transcript_6/10_Confidence_0.711_Length_2387_frame3,ORF_Brittle Star TubeFoot Data_Locus_3983_Transcript_7/10_Confidence_0.711_Length_2185_frame3,ORF_Brittle Star TubeF…	Actin	1	4	4	4	GYSFTTTAER	0.941	35.6	46.4
ORF_Brittle Star TubeFoot Data_Locus_3983_Transcript_10/10_Confidence_0.711_Length_2185_frame3,ORF_Brittle Star TubeFoot Data_Locus_3983_Transcript_5/10_Confidence_0.684_Length_2185_frame3,ORF_Brittle Star TubeFoot Data_Locus_3983_Transcript_6/10_Confidence_0.711_Length_2387_frame3,ORF_Brittle Star TubeFoot Data_Locus_3983_Transcript_7/10_Confidence_0.711_Length_2185_frame3,ORF_Brittle Star TubeF…	Actin	1	4	4	4	LDLAGRDLTDYLMK	0.967	39.7	49.2
ORF_Brittle Star TubeFoot Data_Locus_3983_Transcript_10/10_Confidence_0.711_Length_2185_frame3,ORF_Brittle Star TubeFoot Data_Locus_3983_Transcript_5/10_Confidence_0.684_Length_2185_frame3,ORF_Brittle Star TubeFoot Data_Locus_3983_Transcript_6/10_Confidence_0.711_Length_2387_frame3,ORF_Brittle Star TubeFoot Data_Locus_3983_Transcript_7/10_Confidence_0.711_Length_2185_frame3,ORF_Brittle Star TubeF…	Actin	1	4	4	4	QEYDESGPSIVHR	0.972	38.5	47.2
ORF_Brittle Star TubeFoot Data_Locus_40110_Transcript_1/1_Confidence_1.000_Length_1175_frame3	C lectin SM21	0.999	3	4	4	DHCSGFSSCVGNSIGNLVSIGSQAENDYVK	0.981	44	45.8
ORF_Brittle Star TubeFoot Data_Locus_40110_Transcript_1/1_Confidence_1.000_Length_1175_frame3	C lectin SM21	0.999	3	4	4	ESSILATPAPSIWTAGNDR	0.989	45.4	49.7
ORF_Brittle Star TubeFoot Data_Locus_40110_Transcript_1/1_Confidence_1.000_Length_1175_frame3	C lectin SM21	0.999	3	4	4	LLRESSILATPAPSIWTAGNDR	0.663	43.3	48
ORF_Brittle Star TubeFoot Data_Locus_40110_Transcript_1/1_Confidence_1.000_Length_1175_frame3	C lectin SM21	0.998	2	3	3	ESSILATPAPSIWTAGNDR	0.997	66.5	49.7
ORF_Brittle Star TubeFoot Data_Locus_40110_Transcript_1/1_Confidence_1.000_Length_1175_frame3	C lectin SM21	0.998	2	3	3	LLRESSILATPAPSIWTAGNDR	0.959	42.7	48.3
ORF_Brittle Star TubeFoot Data_Locus_40110_Transcript_1/1_Confidence_1.000_Length_1175_frame3	C lectin SM21	1	4	7	7	DHCSGFSSCVGNSIGNLVSIGSQAENDYVK	0.995	54.4	45.8
ORF_Brittle Star TubeFoot Data_Locus_40110_Transcript_1/1_Confidence_1.000_Length_1175_frame3	C lectin SM21	1	4	7	7	ESSILATPAPSIWTAGNDR	0.996	62.1	49.6
ORF_Brittle Star TubeFoot Data_Locus_40110_Transcript_1/1_Confidence_1.000_Length_1175_frame3	C lectin SM21	1	4	7	7	LLRESSILATPAPSIWTAGNDR	0.979	47	48.5
ORF_Brittle Star TubeFoot Data_Locus_40110_Transcript_1/1_Confidence_1.000_Length_1175_frame3	C lectin SM21	1	4	7	7	SVDQWDDFDCLTELPYICHLFAEPAAQPQPPVQPR	0.544	30	47.5
ORF_Brittle Star TubeFoot Data_Locus_40110_Transcript_1/1_Confidence_1.000_Length_1175_frame3	C lectin SM21	1	3	6	7	DHCSGFSSCVGNSIGNLVSIGSQAENDYVK	0.997	55	45.1
ORF_Brittle Star TubeFoot Data_Locus_40110_Transcript_1/1_Confidence_1.000_Length_1175_frame3	C lectin SM21	1	3	6	7	ESSILATPAPSIWTAGNDR	0.997	59.3	49.7
ORF_Brittle Star TubeFoot Data_Locus_40110_Transcript_1/1_Confidence_1.000_Length_1175_frame3	C lectin SM21	1	3	6	7	LLRESSILATPAPSIWTAGNDR	0.983	40.5	48.5
ORF_Brittle Star TubeFoot Data_Locus_40110_Transcript_1/1_Confidence_1.000_Length_1175_frame3	C lectin SM21	1	4	8	8	DHCSGFSSCVGNSIGNLVSIGSQAENDYVK	0.996	49.5	44.9
ORF_Brittle Star TubeFoot Data_Locus_40110_Transcript_1/1_Confidence_1.000_Length_1175_frame3	C lectin SM21	1	4	8	8	ESSILATPAPSIWTAGNDR	0.997	81.4	49.7
ORF_Brittle Star TubeFoot Data_Locus_40110_Transcript_1/1_Confidence_1.000_Length_1175_frame3	C lectin SM21	1	4	8	8	LLRESSILATPAPSIWTAGNDR	0.997	64	47.9
ORF_Brittle Star TubeFoot Data_Locus_40110_Transcript_1/1_Confidence_1.000_Length_1175_frame3	C lectin SM21	1	4	8	8	LLRESSILATPAPSIWTAGNDRIR	0.866	33.7	46.1
ORF_Brittle Star TubeFoot Data_Locus_40110_Transcript_1/1_Confidence_1.000_Length_1175_frame3	C lectin SM21	1	4	8	10	DHCSGFSSCVGNSIGNLVSIGSQAENDYVK	0.997	82	45.7
ORF_Brittle Star TubeFoot Data_Locus_40110_Transcript_1/1_Confidence_1.000_Length_1175_frame3	C lectin SM21	1	4	8	10	ESSILATPAPSIWTAGNDR	0.997	68.2	49.7
ORF_Brittle Star TubeFoot Data_Locus_40110_Transcript_1/1_Confidence_1.000_Length_1175_frame3	C lectin SM21	1	4	8	10	ESSILATPAPSIWTAGNDRIR	0.865	31.2	48.8
ORF_Brittle Star TubeFoot Data_Locus_40110_Transcript_1/1_Confidence_1.000_Length_1175_frame3	C lectin SM21	1	4	8	10	LLRESSILATPAPSIWTAGNDR	0.997	52.8	47.8
ORF_Brittle Star TubeFoot Data_Locus_40110_Transcript_1/1_Confidence_1.000_Length_1175_frame3	C lectin SM21	1	6	10	12	ARTWEAAR	0.866	33.6	47.9
ORF_Brittle Star TubeFoot Data_Locus_40110_Transcript_1/1_Confidence_1.000_Length_1175_frame3	C lectin SM21	1	6	10	12	DHCSGFSSCVGNSIGNLVSIGSQAENDYVK	0.997	54.3	44.2
ORF_Brittle Star TubeFoot Data_Locus_40110_Transcript_1/1_Confidence_1.000_Length_1175_frame3	C lectin SM21	1	6	10	12	ESSILATPAPSIWTAGNDR	0.997	68.5	49.6
ORF_Brittle Star TubeFoot Data_Locus_40110_Transcript_1/1_Confidence_1.000_Length_1175_frame3	C lectin SM21	1	6	10	12	ESSILATPAPSIWTAGNDRIR	0.928	36	49.3
ORF_Brittle Star TubeFoot Data_Locus_40110_Transcript_1/1_Confidence_1.000_Length_1175_frame3	C lectin SM21	1	6	10	12	LLRESSILATPAPSIWTAGNDR	0.997	55.4	47.8
ORF_Brittle Star TubeFoot Data_Locus_40110_Transcript_1/1_Confidence_1.000_Length_1175_frame3	C lectin SM21	1	6	10	12	LLRESSILATPAPSIWTAGNDRIR	0.744	31.5	46
ORF_Brittle Star TubeFoot Data_Locus_40110_Transcript_1/1_Confidence_1.000_Length_1175_frame3	C lectin SM21	0.999	4	5	5	ARTWEAAR	0.807	31.2	48
ORF_Brittle Star TubeFoot Data_Locus_40110_Transcript_1/1_Confidence_1.000_Length_1175_frame3	C lectin SM21	0.999	4	5	5	ESSILATPAPSIWTAGNDR	0.992	56.2	49.7
ORF_Brittle Star TubeFoot Data_Locus_40110_Transcript_1/1_Confidence_1.000_Length_1175_frame3	C lectin SM21	0.999	4	5	5	ESSILATPAPSIWTAGNDRIR	0.64	30.6	49.4
ORF_Brittle Star TubeFoot Data_Locus_40110_Transcript_1/1_Confidence_1.000_Length_1175_frame3	C lectin SM21	0.999	4	5	5	LLRESSILATPAPSIWTAGNDR	0.848	34.9	48.4
ORF_Brittle Star TubeFoot Data_Locus_40134_Transcript_1/3_Confidence_0.429_Length_765_frame2,ORF_Brittle Star TubeFoot Data_Locus_40134_Transcript_3/3_Confidence_0.714_Length_756_frame2	Unknown	0.998	2	2	2	LATVTVPR	0.996	40.9	42.9
ORF_Brittle Star TubeFoot Data_Locus_40134_Transcript_1/3_Confidence_0.429_Length_765_frame2,ORF_Brittle Star TubeFoot Data_Locus_40134_Transcript_3/3_Confidence_0.714_Length_756_frame2	Unknown	0.998	2	2	2	LGTVTVPR	0.991	38.3	43.7
ORF_Brittle Star TubeFoot Data_Locus_40134_Transcript_1/3_Confidence_0.429_Length_765_frame2,ORF_Brittle Star TubeFoot Data_Locus_40134_Transcript_3/3_Confidence_0.714_Length_756_frame2	Unknown	0.96	2	2	2	LATVTVPR	0.815	36.4	43.2
ORF_Brittle Star TubeFoot Data_Locus_40134_Transcript_1/3_Confidence_0.429_Length_765_frame2,ORF_Brittle Star TubeFoot Data_Locus_40134_Transcript_3/3_Confidence_0.714_Length_756_frame2	Unknown	0.96	2	2	2	LGTVTVPR	0.785	40	43.7
ORF_Brittle Star TubeFoot Data_Locus_40134_Transcript_1/3_Confidence_0.429_Length_765_frame2,ORF_Brittle Star TubeFoot Data_Locus_40134_Transcript_3/3_Confidence_0.714_Length_756_frame2	Unknown	0.97	2	2	2	LATVTVPR	0.623	36	43.2
ORF_Brittle Star TubeFoot Data_Locus_40134_Transcript_1/3_Confidence_0.429_Length_765_frame2,ORF_Brittle Star TubeFoot Data_Locus_40134_Transcript_3/3_Confidence_0.714_Length_756_frame2	Unknown	0.97	2	2	2	LGTVTVPR	0.921	38.4	43.7
ORF_Brittle Star TubeFoot Data_Locus_40134_Transcript_1/3_Confidence_0.429_Length_765_frame2,ORF_Brittle Star TubeFoot Data_Locus_40134_Transcript_3/3_Confidence_0.714_Length_756_frame2	Unknown	0.979	2	2	4	LATVTVPR	0.576	36.5	43.2
ORF_Brittle Star TubeFoot Data_Locus_40134_Transcript_1/3_Confidence_0.429_Length_765_frame2,ORF_Brittle Star TubeFoot Data_Locus_40134_Transcript_3/3_Confidence_0.714_Length_756_frame2	Unknown	0.979	2	2	4	LGTVTVPR	0.985	48.9	43.7
ORF_Brittle Star TubeFoot Data_Locus_40134_Transcript_1/3_Confidence_0.429_Length_765_frame2,ORF_Brittle Star TubeFoot Data_Locus_40134_Transcript_3/3_Confidence_0.714_Length_756_frame2	Unknown	0.996	2	2	5	LATVTVPR	0.918	34.6	42.9
ORF_Brittle Star TubeFoot Data_Locus_40134_Transcript_1/3_Confidence_0.429_Length_765_frame2,ORF_Brittle Star TubeFoot Data_Locus_40134_Transcript_3/3_Confidence_0.714_Length_756_frame2	Unknown	0.996	2	2	5	LGTVTVPR	0.993	48.8	43.7
ORF_Brittle Star TubeFoot Data_Locus_40134_Transcript_1/3_Confidence_0.429_Length_765_frame2,ORF_Brittle Star TubeFoot Data_Locus_40134_Transcript_3/3_Confidence_0.714_Length_756_frame2	Unknown	0.997	2	2	3	LATVTVPR	0.947	34.8	42.9
ORF_Brittle Star TubeFoot Data_Locus_40134_Transcript_1/3_Confidence_0.429_Length_765_frame2,ORF_Brittle Star TubeFoot Data_Locus_40134_Transcript_3/3_Confidence_0.714_Length_756_frame2	Unknown	0.997	2	2	3	LGTVTVPR	0.996	54.4	43.7
ORF_Brittle Star TubeFoot Data_Locus_40134_Transcript_1/3_Confidence_0.429_Length_765_frame2,ORF_Brittle Star TubeFoot Data_Locus_40134_Transcript_3/3_Confidence_0.714_Length_756_frame2	Unknown	0.995	2	2	4	LATVTVPR	0.902	43.2	43.2
ORF_Brittle Star TubeFoot Data_Locus_40134_Transcript_1/3_Confidence_0.429_Length_765_frame2,ORF_Brittle Star TubeFoot Data_Locus_40134_Transcript_3/3_Confidence_0.714_Length_756_frame2	Unknown	0.995	2	2	4	LGTVTVPR	0.994	49.2	43.7
ORF_Brittle Star TubeFoot Data_Locus_40134_Transcript_1/3_Confidence_0.429_Length_765_frame2,ORF_Brittle Star TubeFoot Data_Locus_40134_Transcript_3/3_Confidence_0.714_Length_756_frame2	Unknown	0.977	2	2	2	LATVTVPR	0.784	36.5	43.2
ORF_Brittle Star TubeFoot Data_Locus_40134_Transcript_1/3_Confidence_0.429_Length_765_frame2,ORF_Brittle Star TubeFoot Data_Locus_40134_Transcript_3/3_Confidence_0.714_Length_756_frame2	Unknown	0.977	2	2	2	LGTVTVPR	0.894	34	43.7
ORF_Brittle Star TubeFoot Data_Locus_40134_Transcript_1/3_Confidence_0.429_Length_765_frame2,ORF_Brittle Star TubeFoot Data_Locus_40134_Transcript_3/3_Confidence_0.714_Length_756_frame2	Unknown	0.964	2	2	2	LATVTVPR	0.825	38.3	43.2
ORF_Brittle Star TubeFoot Data_Locus_40134_Transcript_1/3_Confidence_0.429_Length_765_frame2,ORF_Brittle Star TubeFoot Data_Locus_40134_Transcript_3/3_Confidence_0.714_Length_756_frame2	Unknown	0.964	2	2	2	LNTVTVPR	0.792	32.3	44.6
ORF_Brittle Star TubeFoot Data_Locus_40134_Transcript_1/3_Confidence_0.429_Length_765_frame2,ORF_Brittle Star TubeFoot Data_Locus_40134_Transcript_3/3_Confidence_0.714_Length_756_frame2	Unknown	0.986	2	2	2	LATVTVPR	0.765	36.5	43.2
ORF_Brittle Star TubeFoot Data_Locus_40134_Transcript_1/3_Confidence_0.429_Length_765_frame2,ORF_Brittle Star TubeFoot Data_Locus_40134_Transcript_3/3_Confidence_0.714_Length_756_frame2	Unknown	0.986	2	2	2	LGTVTVPR	0.94	38.6	43.7
ORF_Brittle Star TubeFoot Data_Locus_40134_Transcript_1/3_Confidence_0.429_Length_765_frame2,ORF_Brittle Star TubeFoot Data_Locus_40134_Transcript_3/3_Confidence_0.714_Length_756_frame2	Unknown	0.997	2	2	2	LATVTVPR	0.935	41.2	43.2
ORF_Brittle Star TubeFoot Data_Locus_40134_Transcript_1/3_Confidence_0.429_Length_765_frame2,ORF_Brittle Star TubeFoot Data_Locus_40134_Transcript_3/3_Confidence_0.714_Length_756_frame2	Unknown	0.997	2	2	2	LGTVTVPR	0.979	38.6	43.7
ORF_Brittle Star TubeFoot Data_Locus_40134_Transcript_1/3_Confidence_0.429_Length_765_frame2,ORF_Brittle Star TubeFoot Data_Locus_40134_Transcript_3/3_Confidence_0.714_Length_756_frame2	Unknown	0.997	2	3	3	LATVTVPR	0.985	38.9	42.9
ORF_Brittle Star TubeFoot Data_Locus_40134_Transcript_1/3_Confidence_0.429_Length_765_frame2,ORF_Brittle Star TubeFoot Data_Locus_40134_Transcript_3/3_Confidence_0.714_Length_756_frame2	Unknown	0.997	2	3	3	LNTVTVPR	0.948	39.2	44.6
ORF_Brittle Star TubeFoot Data_Locus_40467_Transcript_1/1_Confidence_1.000_Length_428_frame1	ECM-3-like	0.989	2	2	2	HNGAHSTEVVMDR	0.806	30.5	45
ORF_Brittle Star TubeFoot Data_Locus_40467_Transcript_1/1_Confidence_1.000_Length_428_frame1	ECM-3-like	0.989	2	2	2	VADKADPPNVSAAEEFVVK	0.943	38.9	49.4
ORF_Brittle Star TubeFoot Data_Locus_40467_Transcript_1/1_Confidence_1.000_Length_428_frame1	ECM-3-like	0.994	2	3	3	HNGAHSTEVVMDR	0.989	41.9	45
ORF_Brittle Star TubeFoot Data_Locus_40467_Transcript_1/1_Confidence_1.000_Length_428_frame1	ECM-3-like	0.994	2	3	3	VADKADPPNVSAAEEFVVK	0.874	35.7	49.4
ORF_Brittle Star TubeFoot Data_Locus_40850_Transcript_1/1_Confidence_1.000_Length_779_frame2	Unknown	0.995	2	2	3	RFDTNPYPFAPQHPQLQQAGGVQHSDQGTLPQGGSSR	0.966	40.1	48.1
ORF_Brittle Star TubeFoot Data_Locus_40850_Transcript_1/1_Confidence_1.000_Length_779_frame2	Unknown	0.995	2	2	3	RFDTNPYPFNPQHPQLQQGHGFGHNGPDMGMSPGGASQGR	0.898	34.7	43.4
ORF_Brittle Star TubeFoot Data_Locus_40850_Transcript_1/1_Confidence_1.000_Length_779_frame2	Unknown	0.99	3	3	5	FDTNPYPFNPQHPQLQQGHGFGHNGPDMGMSPGGASQGR	0.78	29.2	42.4
ORF_Brittle Star TubeFoot Data_Locus_40850_Transcript_1/1_Confidence_1.000_Length_779_frame2	Unknown	0.99	3	3	5	RFDTNPYPFAPQHPQLQQAGGVQHSDQGTLPQGGSSR	0.635	29.5	48.1
ORF_Brittle Star TubeFoot Data_Locus_40850_Transcript_1/1_Confidence_1.000_Length_779_frame2	Unknown	0.99	3	3	5	RFDTNPYPFNPQHPQLQQGHGFGHNGPDMGMSPGGASQGR	0.878	36.5	43.2
ORF_Brittle Star TubeFoot Data_Locus_40850_Transcript_1/1_Confidence_1.000_Length_779_frame2	Unknown	0.993	3	5	8	FDTNPYPFNPQHPQLQQGHGFGHNGPDMGMSPGGASQGR	0.624	28	42.2
ORF_Brittle Star TubeFoot Data_Locus_40850_Transcript_1/1_Confidence_1.000_Length_779_frame2	Unknown	0.993	3	5	8	RFDTNPYPFAPQHPQLQQAGGVQHSDQGTLPQGGSSR	0.963	48.9	48.1
ORF_Brittle Star TubeFoot Data_Locus_40850_Transcript_1/1_Confidence_1.000_Length_779_frame2	Unknown	0.993	3	5	8	RFDTNPYPFNPQHPQLQQGHGFGHNGPDMGMSPGGASQGR	0.624	32.2	43.1
ORF_Brittle Star TubeFoot Data_Locus_40850_Transcript_1/1_Confidence_1.000_Length_779_frame2	Unknown	0.993	3	4	7	FDTNPYPFNPQHPQLQQGHGFGHNGPDMGMSPGGASQGR	0.834	31.6	42
ORF_Brittle Star TubeFoot Data_Locus_40850_Transcript_1/1_Confidence_1.000_Length_779_frame2	Unknown	0.993	3	4	7	RFDTNPYPFAPQHPQLQQAGGVQHSDQGTLPQGGSSR	0.795	37.9	48.2
ORF_Brittle Star TubeFoot Data_Locus_40850_Transcript_1/1_Confidence_1.000_Length_779_frame2	Unknown	0.993	3	4	7	RFDTNPYPFNPQHPQLQQGHGFGHNGPDMGMSPGGASQGR	0.792	32.2	43.7
ORF_Brittle Star TubeFoot Data_Locus_40850_Transcript_1/1_Confidence_1.000_Length_779_frame2	Unknown	0.997	4	4	10	FDTNPYPFNPQHPQLQQGHGFGHNGPDMGMSPGGASQGR	0.772	36.3	43.1
ORF_Brittle Star TubeFoot Data_Locus_40850_Transcript_1/1_Confidence_1.000_Length_779_frame2	Unknown	0.997	4	4	10	RFDTNPYPFAPQHPQLQQAGGVQHSDQGTLPQGGSSR	0.868	45.3	48.2
ORF_Brittle Star TubeFoot Data_Locus_40850_Transcript_1/1_Confidence_1.000_Length_779_frame2	Unknown	0.997	4	4	10	RFDTNPYPFNPQHPQLQQGHGFGHNGPDMGMSPGGASQGR	0.772	35.5	43.5
ORF_Brittle Star TubeFoot Data_Locus_40850_Transcript_1/1_Confidence_1.000_Length_779_frame2	Unknown	0.997	4	4	10	RFDTNPYPFNPQHPQLQQGHGFGHNGPDMGMSPGGASQGRR	0.546	25.1	44.4
ORF_Brittle Star TubeFoot Data_Locus_40850_Transcript_1/1_Confidence_1.000_Length_779_frame2	Unknown	0.964	3	4	6	FDTNPYPFNPQHPQLQQGHGFGHNGPDMGMSPGGASQGR	0.67	24.6	42.9
ORF_Brittle Star TubeFoot Data_Locus_40850_Transcript_1/1_Confidence_1.000_Length_779_frame2	Unknown	0.964	3	4	6	RFDTNPYPFNPQHPQLQQGHGFGHNGPDMGMSPGGASQGR	0.67	35.3	42.7
ORF_Brittle Star TubeFoot Data_Locus_40850_Transcript_1/1_Confidence_1.000_Length_779_frame2	Unknown	0.964	3	4	6	RFDTNPYPFNPQHPQLQQGHGFGHNGPDMGMSPGGASQGRR	0.67	23.5	42.1
ORF_Brittle Star TubeFoot Data_Locus_4220_Transcript_1/2_Confidence_0.600_Length_541_frame3	C lectin SM20	0.997	2	2	2	DSDYPGVVDR	0.986	53.2	46.3
ORF_Brittle Star TubeFoot Data_Locus_4220_Transcript_1/2_Confidence_0.600_Length_541_frame3	C lectin SM20	0.997	2	2	2	FQNNCYR	0.93	27.6	38.8
ORF_Brittle Star TubeFoot Data_Locus_4220_Transcript_1/2_Confidence_0.600_Length_541_frame3	C lectin SM20	0.992	2	2	2	DSDYPGVVDR	0.975	42.1	45.9
ORF_Brittle Star TubeFoot Data_Locus_4220_Transcript_1/2_Confidence_0.600_Length_541_frame3	C lectin SM20	0.992	2	2	2	FQNNCYR	0.842	26.6	38.8
ORF_Brittle Star TubeFoot Data_Locus_43703_Transcript_1/1_Confidence_1.000_Length_515_frame3	IG domain	0.994	2	4	5	TGNNMIFTCVTK	0.995	55.5	46.7
ORF_Brittle Star TubeFoot Data_Locus_43703_Transcript_1/1_Confidence_1.000_Length_515_frame3	IG domain	0.994	2	4	5	VNPGPGVSVR	0.881	33.8	45.2
ORF_Brittle Star TubeFoot Data_Locus_43703_Transcript_1/1_Confidence_1.000_Length_515_frame3	IG domain	1	3	5	6	TGNNMIFTCVTK	0.997	69.1	45.9
ORF_Brittle Star TubeFoot Data_Locus_43703_Transcript_1/1_Confidence_1.000_Length_515_frame3	IG domain	1	3	5	6	VIGITK	0.901	36.3	45.9
ORF_Brittle Star TubeFoot Data_Locus_43703_Transcript_1/1_Confidence_1.000_Length_515_frame3	IG domain	1	3	5	6	VNPGPGVSVR	0.964	39.3	45.2
ORF_Brittle Star TubeFoot Data_Locus_43703_Transcript_1/1_Confidence_1.000_Length_515_frame3	IG domain	1	3	6	8	TGNNMIFTCVTK	0.994	63.8	46.9
ORF_Brittle Star TubeFoot Data_Locus_43703_Transcript_1/1_Confidence_1.000_Length_515_frame3	IG domain	1	3	6	8	VIGITK	0.926	36.3	45.9
ORF_Brittle Star TubeFoot Data_Locus_43703_Transcript_1/1_Confidence_1.000_Length_515_frame3	IG domain	1	3	6	8	VNPGPGVSVR	0.995	54.5	45.2
ORF_Brittle Star TubeFoot Data_Locus_43703_Transcript_1/1_Confidence_1.000_Length_515_frame3	IG domain	1	3	5	6	TGNNMIFTCVTK	0.995	63.4	46.1
ORF_Brittle Star TubeFoot Data_Locus_43703_Transcript_1/1_Confidence_1.000_Length_515_frame3	IG domain	1	3	5	6	VIGITK	0.909	33.7	45.9
ORF_Brittle Star TubeFoot Data_Locus_43703_Transcript_1/1_Confidence_1.000_Length_515_frame3	IG domain	1	3	5	6	VNPGPGVSVR	0.943	36.1	45.2
ORF_Brittle Star TubeFoot Data_Locus_43703_Transcript_1/1_Confidence_1.000_Length_515_frame3	IG domain	1	3	3	4	TGNNMIFTCVTK	0.992	55.1	46.1
ORF_Brittle Star TubeFoot Data_Locus_43703_Transcript_1/1_Confidence_1.000_Length_515_frame3	IG domain	1	3	3	4	VIGITK	0.85	33.6	45.9
ORF_Brittle Star TubeFoot Data_Locus_43703_Transcript_1/1_Confidence_1.000_Length_515_frame3	IG domain	1	3	3	4	VNPGPGVSVR	0.954	40.8	45.2
ORF_Brittle Star TubeFoot Data_Locus_43703_Transcript_1/1_Confidence_1.000_Length_515_frame3	IG domain	0.999	3	4	4	TGNNMIFTCVTK	0.985	54.2	46.1
ORF_Brittle Star TubeFoot Data_Locus_43703_Transcript_1/1_Confidence_1.000_Length_515_frame3	IG domain	0.999	3	4	4	VIGITK	0.807	34.1	45.9
ORF_Brittle Star TubeFoot Data_Locus_43703_Transcript_1/1_Confidence_1.000_Length_515_frame3	IG domain	0.999	3	4	4	VNPGPGVSVR	0.884	32.6	45.9
ORF_Brittle Star TubeFoot Data_Locus_43703_Transcript_1/1_Confidence_1.000_Length_515_frame3	IG domain	1	3	3	3	TGNNMIFTCVTK	0.992	49.6	45.9
ORF_Brittle Star TubeFoot Data_Locus_43703_Transcript_1/1_Confidence_1.000_Length_515_frame3	IG domain	1	3	3	3	VIGITK	0.942	35.9	45.9
ORF_Brittle Star TubeFoot Data_Locus_43703_Transcript_1/1_Confidence_1.000_Length_515_frame3	IG domain	1	3	3	3	VNPGPGVSVR	0.861	30.6	45.9
ORF_Brittle Star TubeFoot Data_Locus_43703_Transcript_1/1_Confidence_1.000_Length_515_frame3	IG domain	0.998	3	3	3	TGNNMIFTCVTK	0.976	47.4	45.9
ORF_Brittle Star TubeFoot Data_Locus_43703_Transcript_1/1_Confidence_1.000_Length_515_frame3	IG domain	0.998	3	3	3	VIGITK	0.782	28.5	45.9
ORF_Brittle Star TubeFoot Data_Locus_43703_Transcript_1/1_Confidence_1.000_Length_515_frame3	IG domain	0.998	3	3	3	VNPGPGVSVR	0.853	30	45.2
ORF_Brittle Star TubeFoot Data_Locus_47834_Transcript_1/1_Confidence_1.000_Length_418_frame5	Unknown	0.965	3	3	3	SMQESVQCEMENDLMTFGQALWTTNGGSQWCESSLRICMSGK	0.743	10.8	32.5
ORF_Brittle Star TubeFoot Data_Locus_47834_Transcript_1/1_Confidence_1.000_Length_418_frame5	Unknown	0.965	3	3	3	SMQESVQCEMENDLMTFGQALWTTNGGSQWGESSLRICMSGK	0.547	8.87	34.5
ORF_Brittle Star TubeFoot Data_Locus_47834_Transcript_1/1_Confidence_1.000_Length_418_frame5	Unknown	0.965	3	3	3	SMQESVQCEMENDLMTFGQALWTTNGGSQWSESSLRICMSGK	0.699	12.1	35.9
ORF_Brittle Star TubeFoot Data_Locus_50743_Transcript_1/1_Confidence_1.000_Length_661_frame4	C lectin SM22	0.987	2	2	2	LGADCYR	0.946	40.3	43.6
ORF_Brittle Star TubeFoot Data_Locus_50743_Transcript_1/1_Confidence_1.000_Length_661_frame4	C lectin SM22	0.987	2	2	2	WPDGTQYVFK	0.765	38.3	47.9
ORF_Brittle Star TubeFoot Data_Locus_50743_Transcript_1/1_Confidence_1.000_Length_661_frame4	C lectin SM22	1	5	6	7	EGDFRWPDGTQYVFK	0.888	35.9	48.5
ORF_Brittle Star TubeFoot Data_Locus_50743_Transcript_1/1_Confidence_1.000_Length_661_frame4	C lectin SM22	1	5	6	7	EGDFRWPDGTQYVFKNWER	0.951	36.4	47.9
ORF_Brittle Star TubeFoot Data_Locus_50743_Transcript_1/1_Confidence_1.000_Length_661_frame4	C lectin SM22	1	5	6	7	GHPNNQGNSDCVAMPGERPGAGWVSMNCMEEFAYICK	0.763	15.1	37.1
ORF_Brittle Star TubeFoot Data_Locus_50743_Transcript_1/1_Confidence_1.000_Length_661_frame4	C lectin SM22	1	5	6	7	LGADCYR	0.978	44	43.7
ORF_Brittle Star TubeFoot Data_Locus_50743_Transcript_1/1_Confidence_1.000_Length_661_frame4	C lectin SM22	1	5	6	7	WPDGTQYVFK	0.95	42.3	47.9
ORF_Brittle Star TubeFoot Data_Locus_50743_Transcript_1/1_Confidence_1.000_Length_661_frame4	C lectin SM22	1	5	5	6	EGDFRWPDGTQYVFK	0.895	38.3	48.3
ORF_Brittle Star TubeFoot Data_Locus_50743_Transcript_1/1_Confidence_1.000_Length_661_frame4	C lectin SM22	1	5	5	6	GHPNNQGNSDCVAMPGERPGAGWVSMNCMEEFAYICK	0.744	31	37.4
ORF_Brittle Star TubeFoot Data_Locus_50743_Transcript_1/1_Confidence_1.000_Length_661_frame4	C lectin SM22	1	5	5	6	LGADCYR	0.983	46.4	43.7
ORF_Brittle Star TubeFoot Data_Locus_50743_Transcript_1/1_Confidence_1.000_Length_661_frame4	C lectin SM22	1	5	5	6	WPDGTQYVFK	0.952	43.3	48
ORF_Brittle Star TubeFoot Data_Locus_50743_Transcript_1/1_Confidence_1.000_Length_661_frame4	C lectin SM22	1	5	5	6	WPDGTQYVFKNWER	0.821	28.8	48.3
ORF_Brittle Star TubeFoot Data_Locus_50743_Transcript_1/1_Confidence_1.000_Length_661_frame4	C lectin SM22	1	6	6	7	EGDFRWPDGTQYVFK	0.676	29.2	48.3
ORF_Brittle Star TubeFoot Data_Locus_50743_Transcript_1/1_Confidence_1.000_Length_661_frame4	C lectin SM22	1	6	6	7	EGDFRWPDGTQYVFKNWER	0.872	40.6	47.7
ORF_Brittle Star TubeFoot Data_Locus_50743_Transcript_1/1_Confidence_1.000_Length_661_frame4	C lectin SM22	1	6	6	7	GHPNNQGNSDCVAMPGERPGAGWVSMNCMEEFAYICK	0.9	33.4	36.6
ORF_Brittle Star TubeFoot Data_Locus_50743_Transcript_1/1_Confidence_1.000_Length_661_frame4	C lectin SM22	1	6	6	7	LGADCYR	0.99	47.9	43.7
ORF_Brittle Star TubeFoot Data_Locus_50743_Transcript_1/1_Confidence_1.000_Length_661_frame4	C lectin SM22	1	6	6	7	WPDGTQYVFK	0.934	46	47.9
ORF_Brittle Star TubeFoot Data_Locus_50743_Transcript_1/1_Confidence_1.000_Length_661_frame4	C lectin SM22	1	6	6	7	WPDGTQYVFKNWER	0.82	30	48.3
ORF_Brittle Star TubeFoot Data_Locus_50743_Transcript_1/1_Confidence_1.000_Length_661_frame4	C lectin SM22	1	6	7	10	EGDFRWPDGTQYVFK	0.618	30	48.5
ORF_Brittle Star TubeFoot Data_Locus_50743_Transcript_1/1_Confidence_1.000_Length_661_frame4	C lectin SM22	1	6	7	10	EGDFRWPDGTQYVFKNWER	0.808	39.9	47.7
ORF_Brittle Star TubeFoot Data_Locus_50743_Transcript_1/1_Confidence_1.000_Length_661_frame4	C lectin SM22	1	6	7	10	GHPNNQGNSDCVAMPGERPGAGWVSMNCMEEFAYICK	0.978	51.4	36.8
ORF_Brittle Star TubeFoot Data_Locus_50743_Transcript_1/1_Confidence_1.000_Length_661_frame4	C lectin SM22	1	6	7	10	LGADCYR	0.979	42.2	43.7
ORF_Brittle Star TubeFoot Data_Locus_50743_Transcript_1/1_Confidence_1.000_Length_661_frame4	C lectin SM22	1	6	7	10	WPDGTQYVFK	0.986	49.8	48
ORF_Brittle Star TubeFoot Data_Locus_50743_Transcript_1/1_Confidence_1.000_Length_661_frame4	C lectin SM22	1	6	7	10	WPDGTQYVFKNWER	0.833	32.8	48.2
ORF_Brittle Star TubeFoot Data_Locus_50743_Transcript_1/1_Confidence_1.000_Length_661_frame4	C lectin SM22	1	5	7	10	EGDFRWPDGTQYVFK	0.942	42.4	48.3
ORF_Brittle Star TubeFoot Data_Locus_50743_Transcript_1/1_Confidence_1.000_Length_661_frame4	C lectin SM22	1	5	7	10	EGDFRWPDGTQYVFKNWER	0.773	33.2	47.9
ORF_Brittle Star TubeFoot Data_Locus_50743_Transcript_1/1_Confidence_1.000_Length_661_frame4	C lectin SM22	1	5	7	10	GHPNNQGNSDCVAMPGERPGAGWVSMNCMEEFAYICK	0.997	55.6	33.2
ORF_Brittle Star TubeFoot Data_Locus_50743_Transcript_1/1_Confidence_1.000_Length_661_frame4	C lectin SM22	1	5	7	10	LGADCYR	0.977	44.3	43.7
ORF_Brittle Star TubeFoot Data_Locus_50743_Transcript_1/1_Confidence_1.000_Length_661_frame4	C lectin SM22	1	5	7	10	WPDGTQYVFK	0.971	43.2	48
ORF_Brittle Star TubeFoot Data_Locus_50743_Transcript_1/1_Confidence_1.000_Length_661_frame4	C lectin SM22	1	5	6	7	EGDFRWPDGTQYVFK	0.94	45.1	48.2
ORF_Brittle Star TubeFoot Data_Locus_50743_Transcript_1/1_Confidence_1.000_Length_661_frame4	C lectin SM22	1	5	6	7	GHPNNQGNSDCVAMPGERPGAGWVSMNCMEEFAYICK	0.997	57	35.3
ORF_Brittle Star TubeFoot Data_Locus_50743_Transcript_1/1_Confidence_1.000_Length_661_frame4	C lectin SM22	1	5	6	7	LGADCYR	0.987	45.9	43.7
ORF_Brittle Star TubeFoot Data_Locus_50743_Transcript_1/1_Confidence_1.000_Length_661_frame4	C lectin SM22	1	5	6	7	WPDGTQYVFK	0.958	41.5	48
ORF_Brittle Star TubeFoot Data_Locus_50743_Transcript_1/1_Confidence_1.000_Length_661_frame4	C lectin SM22	1	5	6	7	WPDGTQYVFKNWER	0.788	32.7	48.2
ORF_Brittle Star TubeFoot Data_Locus_50743_Transcript_1/1_Confidence_1.000_Length_661_frame4	C lectin SM22	1	4	5	9	EGDFRWPDGTQYVFK	0.81	39.1	48.2
ORF_Brittle Star TubeFoot Data_Locus_50743_Transcript_1/1_Confidence_1.000_Length_661_frame4	C lectin SM22	1	4	5	9	GHPNNQGNSDCVAMPGERPGAGWVSMNCMEEFAYICK	0.996	50.8	35.5
ORF_Brittle Star TubeFoot Data_Locus_50743_Transcript_1/1_Confidence_1.000_Length_661_frame4	C lectin SM22	1	4	5	9	LGADCYR	0.991	46.4	43.7
ORF_Brittle Star TubeFoot Data_Locus_50743_Transcript_1/1_Confidence_1.000_Length_661_frame4	C lectin SM22	1	4	5	9	WPDGTQYVFK	0.983	46	48
ORF_Brittle Star TubeFoot Data_Locus_50743_Transcript_1/1_Confidence_1.000_Length_661_frame4	C lectin SM22	1	5	7	13	EGDFRWPDGTQYVFK	0.75	30.1	48.3
ORF_Brittle Star TubeFoot Data_Locus_50743_Transcript_1/1_Confidence_1.000_Length_661_frame4	C lectin SM22	1	5	7	13	GHPNNQGNSDCVAMPGERPGAGWVSMNCMEEFAYICK	0.997	66.4	38
ORF_Brittle Star TubeFoot Data_Locus_50743_Transcript_1/1_Confidence_1.000_Length_661_frame4	C lectin SM22	1	5	7	13	LGADCYR	0.979	41	43.7
ORF_Brittle Star TubeFoot Data_Locus_50743_Transcript_1/1_Confidence_1.000_Length_661_frame4	C lectin SM22	1	5	7	13	WPDGTQYVFK	0.98	45.5	48
ORF_Brittle Star TubeFoot Data_Locus_50743_Transcript_1/1_Confidence_1.000_Length_661_frame4	C lectin SM22	1	5	7	13	YFGFPRPMR	0.519	23.5	47.4
ORF_Brittle Star TubeFoot Data_Locus_50743_Transcript_1/1_Confidence_1.000_Length_661_frame4	C lectin SM22	0.999	3	3	4	EGDFRWPDGTQYVFK	0.712	37	48.3
ORF_Brittle Star TubeFoot Data_Locus_50743_Transcript_1/1_Confidence_1.000_Length_661_frame4	C lectin SM22	0.999	3	3	4	LGADCYR	0.979	46.3	43.7
ORF_Brittle Star TubeFoot Data_Locus_50743_Transcript_1/1_Confidence_1.000_Length_661_frame4	C lectin SM22	0.999	3	3	4	WPDGTQYVFK	0.983	45.8	48
ORF_Brittle Star TubeFoot Data_Locus_50743_Transcript_1/1_Confidence_1.000_Length_661_frame4	C lectin SM22	0.998	2	2	4	LGADCYR	0.985	43.3	43.7
ORF_Brittle Star TubeFoot Data_Locus_50743_Transcript_1/1_Confidence_1.000_Length_661_frame4	C lectin SM22	0.998	2	2	4	WPDGTQYVFK	0.953	45.5	48
ORF_Brittle Star TubeFoot Data_Locus_50743_Transcript_1/1_Confidence_1.000_Length_661_frame4	C lectin SM22	0.998	2	2	3	LGADCYR	0.995	48	43.7
ORF_Brittle Star TubeFoot Data_Locus_50743_Transcript_1/1_Confidence_1.000_Length_661_frame4	C lectin SM22	0.998	2	2	3	WPDGTQYVFK	0.993	49.7	48
ORF_Brittle Star TubeFoot Data_Locus_50743_Transcript_1/1_Confidence_1.000_Length_661_frame4	C lectin SM22	0.991	2	2	3	LGADCYR	0.995	48	43.7
ORF_Brittle Star TubeFoot Data_Locus_50743_Transcript_1/1_Confidence_1.000_Length_661_frame4	C lectin SM22	0.991	2	2	3	WPDGTQYVFK	0.812	29.9	48
ORF_Brittle Star TubeFoot Data_Locus_5998_Transcript_1/1_Confidence_1.000_Length_311_frame2	Matrix Metalloproteinase	1	3	5	5	ALMAPYYQGYQPNFR	0.997	60.8	48.5
ORF_Brittle Star TubeFoot Data_Locus_5998_Transcript_1/1_Confidence_1.000_Length_311_frame2	Matrix Metalloproteinase	1	3	5	5	LPQDDIK	0.952	35.7	43.8
ORF_Brittle Star TubeFoot Data_Locus_5998_Transcript_1/1_Confidence_1.000_Length_311_frame2	Matrix Metalloproteinase	1	3	5	5	LPQDDIKGIQR	0.975	37.4	46.4
ORF_Brittle Star TubeFoot Data_Locus_5998_Transcript_1/1_Confidence_1.000_Length_311_frame2	Matrix Metalloproteinase	1	4	7	7	ALMAPYYQGYQPNFR	0.995	58.3	48.5
ORF_Brittle Star TubeFoot Data_Locus_5998_Transcript_1/1_Confidence_1.000_Length_311_frame2	Matrix Metalloproteinase	1	4	7	7	ALMAPYYQGYQPNFRLPQDDIK	0.91	36.3	49.7
ORF_Brittle Star TubeFoot Data_Locus_5998_Transcript_1/1_Confidence_1.000_Length_311_frame2	Matrix Metalloproteinase	1	4	7	7	LPQDDIK	0.8	28	43.8
ORF_Brittle Star TubeFoot Data_Locus_5998_Transcript_1/1_Confidence_1.000_Length_311_frame2	Matrix Metalloproteinase	1	4	7	7	LPQDDIKGIQR	0.544	29.6	46.3
ORF_Brittle Star TubeFoot Data_Locus_5998_Transcript_1/1_Confidence_1.000_Length_311_frame2	Matrix Metalloproteinase	0.999	3	8	8	ALMAPYYQGYQPNFR	0.997	62.9	48.5
ORF_Brittle Star TubeFoot Data_Locus_5998_Transcript_1/1_Confidence_1.000_Length_311_frame2	Matrix Metalloproteinase	0.999	3	8	8	ALMAPYYQGYQPNFRLPQDDIK	0.668	29.2	49.7
ORF_Brittle Star TubeFoot Data_Locus_5998_Transcript_1/1_Confidence_1.000_Length_311_frame2	Matrix Metalloproteinase	0.999	3	8	8	LPQDDIKGIQR	0.974	44	46.4
ORF_Brittle Star TubeFoot Data_Locus_5998_Transcript_1/1_Confidence_1.000_Length_311_frame2	Matrix Metalloproteinase	1	5	13	15	ALMAPYYQGYQPNFR	0.996	58.7	48.8
ORF_Brittle Star TubeFoot Data_Locus_5998_Transcript_1/1_Confidence_1.000_Length_311_frame2	Matrix Metalloproteinase	1	5	13	15	ALMAPYYQGYQPNFRLPQDDIK	0.98	43.1	49.7
ORF_Brittle Star TubeFoot Data_Locus_5998_Transcript_1/1_Confidence_1.000_Length_311_frame2	Matrix Metalloproteinase	1	5	13	15	ALMAPYYQGYQPNFRLPQDDIKGIQR	0.582	24.2	49.5
ORF_Brittle Star TubeFoot Data_Locus_5998_Transcript_1/1_Confidence_1.000_Length_311_frame2	Matrix Metalloproteinase	1	5	13	15	LPQDDIK	0.92	33.2	43.8
ORF_Brittle Star TubeFoot Data_Locus_5998_Transcript_1/1_Confidence_1.000_Length_311_frame2	Matrix Metalloproteinase	1	5	13	15	LPQDDIKGIQR	0.99	44.3	46.7
ORF_Brittle Star TubeFoot Data_Locus_5998_Transcript_1/1_Confidence_1.000_Length_311_frame2	Matrix Metalloproteinase	1	4	13	14	ALMAPYYQGYQPNFR	0.997	65.2	48.5
ORF_Brittle Star TubeFoot Data_Locus_5998_Transcript_1/1_Confidence_1.000_Length_311_frame2	Matrix Metalloproteinase	1	4	13	14	ALMAPYYQGYQPNFRLPQDDIK	0.797	29.6	49.7
ORF_Brittle Star TubeFoot Data_Locus_5998_Transcript_1/1_Confidence_1.000_Length_311_frame2	Matrix Metalloproteinase	1	4	13	14	LPQDDIK	0.986	44.3	43.8
ORF_Brittle Star TubeFoot Data_Locus_5998_Transcript_1/1_Confidence_1.000_Length_311_frame2	Matrix Metalloproteinase	1	4	13	14	LPQDDIKGIQR	0.976	51.5	46.5
ORF_Brittle Star TubeFoot Data_Locus_5998_Transcript_1/1_Confidence_1.000_Length_311_frame2	Matrix Metalloproteinase	1	5	16	17	ALMAPYYQGYQPNFR	0.997	79.6	48.2
ORF_Brittle Star TubeFoot Data_Locus_5998_Transcript_1/1_Confidence_1.000_Length_311_frame2	Matrix Metalloproteinase	1	5	16	17	ALMAPYYQGYQPNFRLPQDDIK	0.989	52.9	49.6
ORF_Brittle Star TubeFoot Data_Locus_5998_Transcript_1/1_Confidence_1.000_Length_311_frame2	Matrix Metalloproteinase	1	5	16	17	ALMAPYYQGYQPNFRLPQDDIKGIQR	0.625	30.1	49.5
ORF_Brittle Star TubeFoot Data_Locus_5998_Transcript_1/1_Confidence_1.000_Length_311_frame2	Matrix Metalloproteinase	1	5	16	17	LPQDDIK	0.956	37.4	43.8
ORF_Brittle Star TubeFoot Data_Locus_5998_Transcript_1/1_Confidence_1.000_Length_311_frame2	Matrix Metalloproteinase	1	5	16	17	LPQDDIKGIQR	0.981	54.2	46.8
ORF_Brittle Star TubeFoot Data_Locus_5998_Transcript_1/1_Confidence_1.000_Length_311_frame2	Matrix Metalloproteinase	1	5	17	19	ALMAPYYQGYQPNFR	0.997	69.5	48.4
ORF_Brittle Star TubeFoot Data_Locus_5998_Transcript_1/1_Confidence_1.000_Length_311_frame2	Matrix Metalloproteinase	1	5	17	19	ALMAPYYQGYQPNFRLPQDDIK	0.959	45.2	49.3
ORF_Brittle Star TubeFoot Data_Locus_5998_Transcript_1/1_Confidence_1.000_Length_311_frame2	Matrix Metalloproteinase	1	5	17	19	ALMAPYYQGYQPNFRLPQDDIKGIQR	0.678	29.8	49.5
ORF_Brittle Star TubeFoot Data_Locus_5998_Transcript_1/1_Confidence_1.000_Length_311_frame2	Matrix Metalloproteinase	1	5	17	19	LPQDDIK	0.989	47.7	43.8
ORF_Brittle Star TubeFoot Data_Locus_5998_Transcript_1/1_Confidence_1.000_Length_311_frame2	Matrix Metalloproteinase	1	5	17	19	LPQDDIKGIQR	0.955	50.7	46.5
ORF_Brittle Star TubeFoot Data_Locus_5998_Transcript_1/1_Confidence_1.000_Length_311_frame2	Matrix Metalloproteinase	1	5	10	10	ALMAPYYQGYQPNFR	0.997	79.2	48.6
ORF_Brittle Star TubeFoot Data_Locus_5998_Transcript_1/1_Confidence_1.000_Length_311_frame2	Matrix Metalloproteinase	1	5	10	10	ALMAPYYQGYQPNFRLPQDDIK	0.788	35.4	49.7
ORF_Brittle Star TubeFoot Data_Locus_5998_Transcript_1/1_Confidence_1.000_Length_311_frame2	Matrix Metalloproteinase	1	5	10	10	ALMAPYYQGYQPNFRLPQDDIKGIQR	0.878	40.8	49.5
ORF_Brittle Star TubeFoot Data_Locus_5998_Transcript_1/1_Confidence_1.000_Length_311_frame2	Matrix Metalloproteinase	1	5	10	10	LPQDDIK	0.845	28.2	43.8
ORF_Brittle Star TubeFoot Data_Locus_5998_Transcript_1/1_Confidence_1.000_Length_311_frame2	Matrix Metalloproteinase	1	5	10	10	LPQDDIKGIQR	0.986	55.8	46.3
ORF_Brittle Star TubeFoot Data_Locus_5998_Transcript_1/1_Confidence_1.000_Length_311_frame2	Matrix Metalloproteinase	1	4	7	7	ALMAPYYQGYQPNFR	0.997	64.2	48.5
ORF_Brittle Star TubeFoot Data_Locus_5998_Transcript_1/1_Confidence_1.000_Length_311_frame2	Matrix Metalloproteinase	1	4	7	7	ALMAPYYQGYQPNFRLPQDDIK	0.979	48.2	49.7
ORF_Brittle Star TubeFoot Data_Locus_5998_Transcript_1/1_Confidence_1.000_Length_311_frame2	Matrix Metalloproteinase	1	4	7	7	LPQDDIK	0.942	34.9	43.8
ORF_Brittle Star TubeFoot Data_Locus_5998_Transcript_1/1_Confidence_1.000_Length_311_frame2	Matrix Metalloproteinase	1	4	7	7	LPQDDIKGIQR	0.976	44.3	46.7
ORF_Brittle Star TubeFoot Data_Locus_5998_Transcript_1/1_Confidence_1.000_Length_311_frame2	Matrix Metalloproteinase	1	4	6	6	ALMAPYYQGYQPNFR	0.997	67.8	48.5
ORF_Brittle Star TubeFoot Data_Locus_5998_Transcript_1/1_Confidence_1.000_Length_311_frame2	Matrix Metalloproteinase	1	4	6	6	ALMAPYYQGYQPNFRLPQDDIK	0.514	25.5	49.6
ORF_Brittle Star TubeFoot Data_Locus_5998_Transcript_1/1_Confidence_1.000_Length_311_frame2	Matrix Metalloproteinase	1	4	6	6	LPQDDIK	0.941	33.6	43.8
ORF_Brittle Star TubeFoot Data_Locus_5998_Transcript_1/1_Confidence_1.000_Length_311_frame2	Matrix Metalloproteinase	1	4	6	6	LPQDDIKGIQR	0.988	52.2	46.4
ORF_Brittle Star TubeFoot Data_Locus_5998_Transcript_1/1_Confidence_1.000_Length_311_frame2	Matrix Metalloproteinase	1	4	6	6	ALMAPYYQGYQPNFR	0.997	76	48.6
ORF_Brittle Star TubeFoot Data_Locus_5998_Transcript_1/1_Confidence_1.000_Length_311_frame2	Matrix Metalloproteinase	1	4	6	6	ALMAPYYQGYQPNFRLPQDDIK	0.934	40.7	49.7
ORF_Brittle Star TubeFoot Data_Locus_5998_Transcript_1/1_Confidence_1.000_Length_311_frame2	Matrix Metalloproteinase	1	4	6	6	LPQDDIK	0.839	28.3	43.8
ORF_Brittle Star TubeFoot Data_Locus_5998_Transcript_1/1_Confidence_1.000_Length_311_frame2	Matrix Metalloproteinase	1	4	6	6	LPQDDIKGIQR	0.918	32.4	46.4
ORF_Brittle Star TubeFoot Data_Locus_5998_Transcript_1/1_Confidence_1.000_Length_311_frame2	Matrix Metalloproteinase	1	3	5	5	ALMAPYYQGYQPNFR	0.997	66.7	48.4
ORF_Brittle Star TubeFoot Data_Locus_5998_Transcript_1/1_Confidence_1.000_Length_311_frame2	Matrix Metalloproteinase	1	3	5	5	LPQDDIK	0.877	34.4	43.8
ORF_Brittle Star TubeFoot Data_Locus_5998_Transcript_1/1_Confidence_1.000_Length_311_frame2	Matrix Metalloproteinase	1	3	5	5	LPQDDIKGIQR	0.991	43.7	46.4
ORF_Brittle Star TubeFoot Data_Locus_5998_Transcript_1/1_Confidence_1.000_Length_311_frame2	Matrix Metalloproteinase	1	3	5	5	ALMAPYYQGYQPNFR	0.997	68.2	48.3
ORF_Brittle Star TubeFoot Data_Locus_5998_Transcript_1/1_Confidence_1.000_Length_311_frame2	Matrix Metalloproteinase	1	3	5	5	LPQDDIK	0.957	36.3	43.8
ORF_Brittle Star TubeFoot Data_Locus_5998_Transcript_1/1_Confidence_1.000_Length_311_frame2	Matrix Metalloproteinase	1	3	5	5	LPQDDIKGIQR	0.994	58.2	46.8
ORF_Brittle Star TubeFoot Data_Locus_5998_Transcript_1/1_Confidence_1.000_Length_311_frame2	Matrix Metalloproteinase	1	3	4	4	ALMAPYYQGYQPNFR	0.989	47.4	48.4
ORF_Brittle Star TubeFoot Data_Locus_5998_Transcript_1/1_Confidence_1.000_Length_311_frame2	Matrix Metalloproteinase	1	3	4	4	LPQDDIK	0.965	36.2	43.8
ORF_Brittle Star TubeFoot Data_Locus_5998_Transcript_1/1_Confidence_1.000_Length_311_frame2	Matrix Metalloproteinase	1	3	4	4	LPQDDIKGIQR	0.957	34	46.4
ORF_Brittle Star TubeFoot Data_Locus_5998_Transcript_1/1_Confidence_1.000_Length_311_frame2	Matrix Metalloproteinase	0.998	2	3	3	LPQDDIK	0.952	33.3	43.8
ORF_Brittle Star TubeFoot Data_Locus_5998_Transcript_1/1_Confidence_1.000_Length_311_frame2	Matrix Metalloproteinase	0.998	2	3	3	LPQDDIKGIQR	0.986	50	46.8
ORF_Brittle Star TubeFoot Data_Locus_5998_Transcript_1/1_Confidence_1.000_Length_311_frame2	Matrix Metalloproteinase	0.987	2	3	3	LPQDDIK	0.885	29.2	43.8
ORF_Brittle Star TubeFoot Data_Locus_5998_Transcript_1/1_Confidence_1.000_Length_311_frame2	Matrix Metalloproteinase	0.987	2	3	3	LPQDDIKGIQR	0.884	33.3	46.4
ORF_Brittle Star TubeFoot Data_Locus_6182_Transcript_1/4_Confidence_0.600_Length_2481_frame2,ORF_Brittle Star TubeFoot Data_Locus_6182_Transcript_2/4_Confidence_0.500_Length_2427_frame2,ORF_Brittle Star TubeFoot Data_Locus_6182_Transcript_3/4_Confidence_0.700_Length_2504_frame2,ORF_Brittle Star TubeFoot Data_Locus_6182_Transcript_4/4_Confidence_0.700_Length_2504_frame2	Collagen	1	4	4	5	LITTTEAELTADGK	0.997	73.5	48.9
ORF_Brittle Star TubeFoot Data_Locus_6182_Transcript_1/4_Confidence_0.600_Length_2481_frame2,ORF_Brittle Star TubeFoot Data_Locus_6182_Transcript_2/4_Confidence_0.500_Length_2427_frame2,ORF_Brittle Star TubeFoot Data_Locus_6182_Transcript_3/4_Confidence_0.700_Length_2504_frame2,ORF_Brittle Star TubeFoot Data_Locus_6182_Transcript_4/4_Confidence_0.700_Length_2504_frame2	Collagen	1	4	4	5	LLTNQAR	0.699	26.6	47.5
ORF_Brittle Star TubeFoot Data_Locus_6182_Transcript_1/4_Confidence_0.600_Length_2481_frame2,ORF_Brittle Star TubeFoot Data_Locus_6182_Transcript_2/4_Confidence_0.500_Length_2427_frame2,ORF_Brittle Star TubeFoot Data_Locus_6182_Transcript_3/4_Confidence_0.700_Length_2504_frame2,ORF_Brittle Star TubeFoot Data_Locus_6182_Transcript_4/4_Confidence_0.700_Length_2504_frame2	Collagen	1	4	4	5	LPIVDIAPADIGR	0.997	78.5	44.9
ORF_Brittle Star TubeFoot Data_Locus_6182_Transcript_1/4_Confidence_0.600_Length_2481_frame2,ORF_Brittle Star TubeFoot Data_Locus_6182_Transcript_2/4_Confidence_0.500_Length_2427_frame2,ORF_Brittle Star TubeFoot Data_Locus_6182_Transcript_3/4_Confidence_0.700_Length_2504_frame2,ORF_Brittle Star TubeFoot Data_Locus_6182_Transcript_4/4_Confidence_0.700_Length_2504_frame2	Collagen	1	4	4	5	MLAPQGTEDNPAR	0.957	36.9	47.2
ORF_Brittle Star TubeFoot Data_Locus_6182_Transcript_1/4_Confidence_0.600_Length_2481_frame2,ORF_Brittle Star TubeFoot Data_Locus_6182_Transcript_2/4_Confidence_0.500_Length_2427_frame2,ORF_Brittle Star TubeFoot Data_Locus_6182_Transcript_3/4_Confidence_0.700_Length_2504_frame2,ORF_Brittle Star TubeFoot Data_Locus_6182_Transcript_4/4_Confidence_0.700_Length_2504_frame2	Collagen	1	5	5	6	LITTTEAELTADGK	0.997	68.9	48.9
ORF_Brittle Star TubeFoot Data_Locus_6182_Transcript_1/4_Confidence_0.600_Length_2481_frame2,ORF_Brittle Star TubeFoot Data_Locus_6182_Transcript_2/4_Confidence_0.500_Length_2427_frame2,ORF_Brittle Star TubeFoot Data_Locus_6182_Transcript_3/4_Confidence_0.700_Length_2504_frame2,ORF_Brittle Star TubeFoot Data_Locus_6182_Transcript_4/4_Confidence_0.700_Length_2504_frame2	Collagen	1	5	5	6	LLTNQAR	0.762	33.3	47.5
ORF_Brittle Star TubeFoot Data_Locus_6182_Transcript_1/4_Confidence_0.600_Length_2481_frame2,ORF_Brittle Star TubeFoot Data_Locus_6182_Transcript_2/4_Confidence_0.500_Length_2427_frame2,ORF_Brittle Star TubeFoot Data_Locus_6182_Transcript_3/4_Confidence_0.700_Length_2504_frame2,ORF_Brittle Star TubeFoot Data_Locus_6182_Transcript_4/4_Confidence_0.700_Length_2504_frame2	Collagen	1	5	5	6	LPIVDIAPADIGR	0.997	60.8	44.9
ORF_Brittle Star TubeFoot Data_Locus_6182_Transcript_1/4_Confidence_0.600_Length_2481_frame2,ORF_Brittle Star TubeFoot Data_Locus_6182_Transcript_2/4_Confidence_0.500_Length_2427_frame2,ORF_Brittle Star TubeFoot Data_Locus_6182_Transcript_3/4_Confidence_0.700_Length_2504_frame2,ORF_Brittle Star TubeFoot Data_Locus_6182_Transcript_4/4_Confidence_0.700_Length_2504_frame2	Collagen	1	5	5	6	MLAPQGTEDNPAR	0.905	35.1	47.2
ORF_Brittle Star TubeFoot Data_Locus_6182_Transcript_1/4_Confidence_0.600_Length_2481_frame2,ORF_Brittle Star TubeFoot Data_Locus_6182_Transcript_2/4_Confidence_0.500_Length_2427_frame2,ORF_Brittle Star TubeFoot Data_Locus_6182_Transcript_3/4_Confidence_0.700_Length_2504_frame2,ORF_Brittle Star TubeFoot Data_Locus_6182_Transcript_4/4_Confidence_0.700_Length_2504_frame2	Collagen	1	5	5	6	YNIVK	0.804	31.4	42.6
ORF_Brittle Star TubeFoot Data_Locus_6182_Transcript_1/4_Confidence_0.600_Length_2481_frame2,ORF_Brittle Star TubeFoot Data_Locus_6182_Transcript_2/4_Confidence_0.500_Length_2427_frame2,ORF_Brittle Star TubeFoot Data_Locus_6182_Transcript_3/4_Confidence_0.700_Length_2504_frame2,ORF_Brittle Star TubeFoot Data_Locus_6182_Transcript_4/4_Confidence_0.700_Length_2504_frame2	Collagen	1	4	5	6	LITTTEAELTADGK	0.997	79.1	48.9
ORF_Brittle Star TubeFoot Data_Locus_6182_Transcript_1/4_Confidence_0.600_Length_2481_frame2,ORF_Brittle Star TubeFoot Data_Locus_6182_Transcript_2/4_Confidence_0.500_Length_2427_frame2,ORF_Brittle Star TubeFoot Data_Locus_6182_Transcript_3/4_Confidence_0.700_Length_2504_frame2,ORF_Brittle Star TubeFoot Data_Locus_6182_Transcript_4/4_Confidence_0.700_Length_2504_frame2	Collagen	1	4	5	6	LLTNQAR	0.5	30	48.6
ORF_Brittle Star TubeFoot Data_Locus_6182_Transcript_1/4_Confidence_0.600_Length_2481_frame2,ORF_Brittle Star TubeFoot Data_Locus_6182_Transcript_2/4_Confidence_0.500_Length_2427_frame2,ORF_Brittle Star TubeFoot Data_Locus_6182_Transcript_3/4_Confidence_0.700_Length_2504_frame2,ORF_Brittle Star TubeFoot Data_Locus_6182_Transcript_4/4_Confidence_0.700_Length_2504_frame2	Collagen	1	4	5	6	LPIVDIAPADIGR	0.997	78.3	44.9
ORF_Brittle Star TubeFoot Data_Locus_6182_Transcript_1/4_Confidence_0.600_Length_2481_frame2,ORF_Brittle Star TubeFoot Data_Locus_6182_Transcript_2/4_Confidence_0.500_Length_2427_frame2,ORF_Brittle Star TubeFoot Data_Locus_6182_Transcript_3/4_Confidence_0.700_Length_2504_frame2,ORF_Brittle Star TubeFoot Data_Locus_6182_Transcript_4/4_Confidence_0.700_Length_2504_frame2	Collagen	1	4	5	6	MLAPQGTEDNPAR	0.94	41.3	47.2
ORF_Brittle Star TubeFoot Data_Locus_6182_Transcript_1/4_Confidence_0.600_Length_2481_frame2,ORF_Brittle Star TubeFoot Data_Locus_6182_Transcript_2/4_Confidence_0.500_Length_2427_frame2,ORF_Brittle Star TubeFoot Data_Locus_6182_Transcript_3/4_Confidence_0.700_Length_2504_frame2,ORF_Brittle Star TubeFoot Data_Locus_6182_Transcript_4/4_Confidence_0.700_Length_2504_frame2	Collagen	1	6	6	6	ATFTALHFELIK	0.702	27.3	47.1
ORF_Brittle Star TubeFoot Data_Locus_6182_Transcript_1/4_Confidence_0.600_Length_2481_frame2,ORF_Brittle Star TubeFoot Data_Locus_6182_Transcript_2/4_Confidence_0.500_Length_2427_frame2,ORF_Brittle Star TubeFoot Data_Locus_6182_Transcript_3/4_Confidence_0.700_Length_2504_frame2,ORF_Brittle Star TubeFoot Data_Locus_6182_Transcript_4/4_Confidence_0.700_Length_2504_frame2	Collagen	1	6	6	6	LITTTEAELTADGK	0.997	92.7	49
ORF_Brittle Star TubeFoot Data_Locus_6182_Transcript_1/4_Confidence_0.600_Length_2481_frame2,ORF_Brittle Star TubeFoot Data_Locus_6182_Transcript_2/4_Confidence_0.500_Length_2427_frame2,ORF_Brittle Star TubeFoot Data_Locus_6182_Transcript_3/4_Confidence_0.700_Length_2504_frame2,ORF_Brittle Star TubeFoot Data_Locus_6182_Transcript_4/4_Confidence_0.700_Length_2504_frame2	Collagen	1	6	6	6	LPIVDIAPADIGR	0.997	78.3	44.9
ORF_Brittle Star TubeFoot Data_Locus_6182_Transcript_1/4_Confidence_0.600_Length_2481_frame2,ORF_Brittle Star TubeFoot Data_Locus_6182_Transcript_2/4_Confidence_0.500_Length_2427_frame2,ORF_Brittle Star TubeFoot Data_Locus_6182_Transcript_3/4_Confidence_0.700_Length_2504_frame2,ORF_Brittle Star TubeFoot Data_Locus_6182_Transcript_4/4_Confidence_0.700_Length_2504_frame2	Collagen	1	6	6	6	MLAPQGTEDNPAR	0.989	50.5	47.1
ORF_Brittle Star TubeFoot Data_Locus_6182_Transcript_1/4_Confidence_0.600_Length_2481_frame2,ORF_Brittle Star TubeFoot Data_Locus_6182_Transcript_2/4_Confidence_0.500_Length_2427_frame2,ORF_Brittle Star TubeFoot Data_Locus_6182_Transcript_3/4_Confidence_0.700_Length_2504_frame2,ORF_Brittle Star TubeFoot Data_Locus_6182_Transcript_4/4_Confidence_0.700_Length_2504_frame2	Collagen	1	6	6	6	QTVTFHCK	0.763	27.6	45
ORF_Brittle Star TubeFoot Data_Locus_6182_Transcript_1/4_Confidence_0.600_Length_2481_frame2,ORF_Brittle Star TubeFoot Data_Locus_6182_Transcript_2/4_Confidence_0.500_Length_2427_frame2,ORF_Brittle Star TubeFoot Data_Locus_6182_Transcript_3/4_Confidence_0.700_Length_2504_frame2,ORF_Brittle Star TubeFoot Data_Locus_6182_Transcript_4/4_Confidence_0.700_Length_2504_frame2	Collagen	1	6	6	6	YNIVK	0.906	31.3	42.6
ORF_Brittle Star TubeFoot Data_Locus_6182_Transcript_1/4_Confidence_0.600_Length_2481_frame2,ORF_Brittle Star TubeFoot Data_Locus_6182_Transcript_2/4_Confidence_0.500_Length_2427_frame2,ORF_Brittle Star TubeFoot Data_Locus_6182_Transcript_3/4_Confidence_0.700_Length_2504_frame2,ORF_Brittle Star TubeFoot Data_Locus_6182_Transcript_4/4_Confidence_0.700_Length_2504_frame2	Collagen	1	7	8	9	ATFTALHFELIK	0.567	26.1	47
ORF_Brittle Star TubeFoot Data_Locus_6182_Transcript_1/4_Confidence_0.600_Length_2481_frame2,ORF_Brittle Star TubeFoot Data_Locus_6182_Transcript_2/4_Confidence_0.500_Length_2427_frame2,ORF_Brittle Star TubeFoot Data_Locus_6182_Transcript_3/4_Confidence_0.700_Length_2504_frame2,ORF_Brittle Star TubeFoot Data_Locus_6182_Transcript_4/4_Confidence_0.700_Length_2504_frame2	Collagen	1	7	8	9	LITTTEAELTADGK	0.997	81.1	49
ORF_Brittle Star TubeFoot Data_Locus_6182_Transcript_1/4_Confidence_0.600_Length_2481_frame2,ORF_Brittle Star TubeFoot Data_Locus_6182_Transcript_2/4_Confidence_0.500_Length_2427_frame2,ORF_Brittle Star TubeFoot Data_Locus_6182_Transcript_3/4_Confidence_0.700_Length_2504_frame2,ORF_Brittle Star TubeFoot Data_Locus_6182_Transcript_4/4_Confidence_0.700_Length_2504_frame2	Collagen	1	7	8	9	LLTNQAR	0.932	38.1	47.5
ORF_Brittle Star TubeFoot Data_Locus_6182_Transcript_1/4_Confidence_0.600_Length_2481_frame2,ORF_Brittle Star TubeFoot Data_Locus_6182_Transcript_2/4_Confidence_0.500_Length_2427_frame2,ORF_Brittle Star TubeFoot Data_Locus_6182_Transcript_3/4_Confidence_0.700_Length_2504_frame2,ORF_Brittle Star TubeFoot Data_Locus_6182_Transcript_4/4_Confidence_0.700_Length_2504_frame2	Collagen	1	7	8	9	LPIVDIAPADIGR	0.997	72.8	44.9
ORF_Brittle Star TubeFoot Data_Locus_6182_Transcript_1/4_Confidence_0.600_Length_2481_frame2,ORF_Brittle Star TubeFoot Data_Locus_6182_Transcript_2/4_Confidence_0.500_Length_2427_frame2,ORF_Brittle Star TubeFoot Data_Locus_6182_Transcript_3/4_Confidence_0.700_Length_2504_frame2,ORF_Brittle Star TubeFoot Data_Locus_6182_Transcript_4/4_Confidence_0.700_Length_2504_frame2	Collagen	1	7	8	9	MLAPQGTEDNPAR	0.994	58.4	47.8
ORF_Brittle Star TubeFoot Data_Locus_6182_Transcript_1/4_Confidence_0.600_Length_2481_frame2,ORF_Brittle Star TubeFoot Data_Locus_6182_Transcript_2/4_Confidence_0.500_Length_2427_frame2,ORF_Brittle Star TubeFoot Data_Locus_6182_Transcript_3/4_Confidence_0.700_Length_2504_frame2,ORF_Brittle Star TubeFoot Data_Locus_6182_Transcript_4/4_Confidence_0.700_Length_2504_frame2	Collagen	1	7	8	9	QTVTFHCK	0.732	28.5	45
ORF_Brittle Star TubeFoot Data_Locus_6182_Transcript_1/4_Confidence_0.600_Length_2481_frame2,ORF_Brittle Star TubeFoot Data_Locus_6182_Transcript_2/4_Confidence_0.500_Length_2427_frame2,ORF_Brittle Star TubeFoot Data_Locus_6182_Transcript_3/4_Confidence_0.700_Length_2504_frame2,ORF_Brittle Star TubeFoot Data_Locus_6182_Transcript_4/4_Confidence_0.700_Length_2504_frame2	Collagen	1	7	8	9	YNIVK	0.914	31.6	42.6
ORF_Brittle Star TubeFoot Data_Locus_6182_Transcript_1/4_Confidence_0.600_Length_2481_frame2,ORF_Brittle Star TubeFoot Data_Locus_6182_Transcript_2/4_Confidence_0.500_Length_2427_frame2,ORF_Brittle Star TubeFoot Data_Locus_6182_Transcript_3/4_Confidence_0.700_Length_2504_frame2,ORF_Brittle Star TubeFoot Data_Locus_6182_Transcript_4/4_Confidence_0.700_Length_2504_frame2	Collagen	1	5	6	7	LITTTEAELTADGK	0.997	67.2	49
ORF_Brittle Star TubeFoot Data_Locus_6182_Transcript_1/4_Confidence_0.600_Length_2481_frame2,ORF_Brittle Star TubeFoot Data_Locus_6182_Transcript_2/4_Confidence_0.500_Length_2427_frame2,ORF_Brittle Star TubeFoot Data_Locus_6182_Transcript_3/4_Confidence_0.700_Length_2504_frame2,ORF_Brittle Star TubeFoot Data_Locus_6182_Transcript_4/4_Confidence_0.700_Length_2504_frame2	Collagen	1	5	6	7	LLTNQAR	0.805	33.6	47.5
ORF_Brittle Star TubeFoot Data_Locus_6182_Transcript_1/4_Confidence_0.600_Length_2481_frame2,ORF_Brittle Star TubeFoot Data_Locus_6182_Transcript_2/4_Confidence_0.500_Length_2427_frame2,ORF_Brittle Star TubeFoot Data_Locus_6182_Transcript_3/4_Confidence_0.700_Length_2504_frame2,ORF_Brittle Star TubeFoot Data_Locus_6182_Transcript_4/4_Confidence_0.700_Length_2504_frame2	Collagen	1	5	6	7	LPIVDIAPADIGR	0.997	73.6	44.9
ORF_Brittle Star TubeFoot Data_Locus_6182_Transcript_1/4_Confidence_0.600_Length_2481_frame2,ORF_Brittle Star TubeFoot Data_Locus_6182_Transcript_2/4_Confidence_0.500_Length_2427_frame2,ORF_Brittle Star TubeFoot Data_Locus_6182_Transcript_3/4_Confidence_0.700_Length_2504_frame2,ORF_Brittle Star TubeFoot Data_Locus_6182_Transcript_4/4_Confidence_0.700_Length_2504_frame2	Collagen	1	5	6	7	MLAPQGTEDNPAR	0.992	55.2	47.2
ORF_Brittle Star TubeFoot Data_Locus_6182_Transcript_1/4_Confidence_0.600_Length_2481_frame2,ORF_Brittle Star TubeFoot Data_Locus_6182_Transcript_2/4_Confidence_0.500_Length_2427_frame2,ORF_Brittle Star TubeFoot Data_Locus_6182_Transcript_3/4_Confidence_0.700_Length_2504_frame2,ORF_Brittle Star TubeFoot Data_Locus_6182_Transcript_4/4_Confidence_0.700_Length_2504_frame2	Collagen	1	5	6	7	YNIVK	0.915	31.4	42.6
ORF_Brittle Star TubeFoot Data_Locus_6182_Transcript_1/4_Confidence_0.600_Length_2481_frame2,ORF_Brittle Star TubeFoot Data_Locus_6182_Transcript_2/4_Confidence_0.500_Length_2427_frame2,ORF_Brittle Star TubeFoot Data_Locus_6182_Transcript_3/4_Confidence_0.700_Length_2504_frame2,ORF_Brittle Star TubeFoot Data_Locus_6182_Transcript_4/4_Confidence_0.700_Length_2504_frame2	Collagen	1	6	7	8	ATFTALHFELIK	0.706	28.5	47
ORF_Brittle Star TubeFoot Data_Locus_6182_Transcript_1/4_Confidence_0.600_Length_2481_frame2,ORF_Brittle Star TubeFoot Data_Locus_6182_Transcript_2/4_Confidence_0.500_Length_2427_frame2,ORF_Brittle Star TubeFoot Data_Locus_6182_Transcript_3/4_Confidence_0.700_Length_2504_frame2,ORF_Brittle Star TubeFoot Data_Locus_6182_Transcript_4/4_Confidence_0.700_Length_2504_frame2	Collagen	1	6	7	8	LITTTEAELTADGK	0.997	75.6	49
ORF_Brittle Star TubeFoot Data_Locus_6182_Transcript_1/4_Confidence_0.600_Length_2481_frame2,ORF_Brittle Star TubeFoot Data_Locus_6182_Transcript_2/4_Confidence_0.500_Length_2427_frame2,ORF_Brittle Star TubeFoot Data_Locus_6182_Transcript_3/4_Confidence_0.700_Length_2504_frame2,ORF_Brittle Star TubeFoot Data_Locus_6182_Transcript_4/4_Confidence_0.700_Length_2504_frame2	Collagen	1	6	7	8	LLTNQAR	0.823	32.4	47.5
ORF_Brittle Star TubeFoot Data_Locus_6182_Transcript_1/4_Confidence_0.600_Length_2481_frame2,ORF_Brittle Star TubeFoot Data_Locus_6182_Transcript_2/4_Confidence_0.500_Length_2427_frame2,ORF_Brittle Star TubeFoot Data_Locus_6182_Transcript_3/4_Confidence_0.700_Length_2504_frame2,ORF_Brittle Star TubeFoot Data_Locus_6182_Transcript_4/4_Confidence_0.700_Length_2504_frame2	Collagen	1	6	7	8	LPIVDIAPADIGR	0.997	77.9	44.9
ORF_Brittle Star TubeFoot Data_Locus_6182_Transcript_1/4_Confidence_0.600_Length_2481_frame2,ORF_Brittle Star TubeFoot Data_Locus_6182_Transcript_2/4_Confidence_0.500_Length_2427_frame2,ORF_Brittle Star TubeFoot Data_Locus_6182_Transcript_3/4_Confidence_0.700_Length_2504_frame2,ORF_Brittle Star TubeFoot Data_Locus_6182_Transcript_4/4_Confidence_0.700_Length_2504_frame2	Collagen	1	6	7	8	MLAPQGTEDNPAR	0.987	49.5	47.2
ORF_Brittle Star TubeFoot Data_Locus_6182_Transcript_1/4_Confidence_0.600_Length_2481_frame2,ORF_Brittle Star TubeFoot Data_Locus_6182_Transcript_2/4_Confidence_0.500_Length_2427_frame2,ORF_Brittle Star TubeFoot Data_Locus_6182_Transcript_3/4_Confidence_0.700_Length_2504_frame2,ORF_Brittle Star TubeFoot Data_Locus_6182_Transcript_4/4_Confidence_0.700_Length_2504_frame2	Collagen	1	6	7	8	QTVTFHCK	0.65	25.4	45
ORF_Brittle Star TubeFoot Data_Locus_6182_Transcript_1/4_Confidence_0.600_Length_2481_frame2,ORF_Brittle Star TubeFoot Data_Locus_6182_Transcript_2/4_Confidence_0.500_Length_2427_frame2,ORF_Brittle Star TubeFoot Data_Locus_6182_Transcript_3/4_Confidence_0.700_Length_2504_frame2,ORF_Brittle Star TubeFoot Data_Locus_6182_Transcript_4/4_Confidence_0.700_Length_2504_frame2	Collagen	1	5	5	6	LITTTEAELTADGK	0.997	72.1	48.9
ORF_Brittle Star TubeFoot Data_Locus_6182_Transcript_1/4_Confidence_0.600_Length_2481_frame2,ORF_Brittle Star TubeFoot Data_Locus_6182_Transcript_2/4_Confidence_0.500_Length_2427_frame2,ORF_Brittle Star TubeFoot Data_Locus_6182_Transcript_3/4_Confidence_0.700_Length_2504_frame2,ORF_Brittle Star TubeFoot Data_Locus_6182_Transcript_4/4_Confidence_0.700_Length_2504_frame2	Collagen	1	5	5	6	LLTNQAR	0.908	35.2	47.5
ORF_Brittle Star TubeFoot Data_Locus_6182_Transcript_1/4_Confidence_0.600_Length_2481_frame2,ORF_Brittle Star TubeFoot Data_Locus_6182_Transcript_2/4_Confidence_0.500_Length_2427_frame2,ORF_Brittle Star TubeFoot Data_Locus_6182_Transcript_3/4_Confidence_0.700_Length_2504_frame2,ORF_Brittle Star TubeFoot Data_Locus_6182_Transcript_4/4_Confidence_0.700_Length_2504_frame2	Collagen	1	5	5	6	LPIVDIAPADIGR	0.997	73.2	44.9
ORF_Brittle Star TubeFoot Data_Locus_6182_Transcript_1/4_Confidence_0.600_Length_2481_frame2,ORF_Brittle Star TubeFoot Data_Locus_6182_Transcript_2/4_Confidence_0.500_Length_2427_frame2,ORF_Brittle Star TubeFoot Data_Locus_6182_Transcript_3/4_Confidence_0.700_Length_2504_frame2,ORF_Brittle Star TubeFoot Data_Locus_6182_Transcript_4/4_Confidence_0.700_Length_2504_frame2	Collagen	1	5	5	6	MLAPQGTEDNPAR	0.971	48.3	47.1
ORF_Brittle Star TubeFoot Data_Locus_6182_Transcript_1/4_Confidence_0.600_Length_2481_frame2,ORF_Brittle Star TubeFoot Data_Locus_6182_Transcript_2/4_Confidence_0.500_Length_2427_frame2,ORF_Brittle Star TubeFoot Data_Locus_6182_Transcript_3/4_Confidence_0.700_Length_2504_frame2,ORF_Brittle Star TubeFoot Data_Locus_6182_Transcript_4/4_Confidence_0.700_Length_2504_frame2	Collagen	1	5	5	6	YNIVK	0.851	31.6	42.6
ORF_Brittle Star TubeFoot Data_Locus_6182_Transcript_1/4_Confidence_0.600_Length_2481_frame2,ORF_Brittle Star TubeFoot Data_Locus_6182_Transcript_2/4_Confidence_0.500_Length_2427_frame2,ORF_Brittle Star TubeFoot Data_Locus_6182_Transcript_3/4_Confidence_0.700_Length_2504_frame2,ORF_Brittle Star TubeFoot Data_Locus_6182_Transcript_4/4_Confidence_0.700_Length_2504_frame2	Collagen	1	7	8	9	ATFTALHFELIK	0.606	22.8	47
ORF_Brittle Star TubeFoot Data_Locus_6182_Transcript_1/4_Confidence_0.600_Length_2481_frame2,ORF_Brittle Star TubeFoot Data_Locus_6182_Transcript_2/4_Confidence_0.500_Length_2427_frame2,ORF_Brittle Star TubeFoot Data_Locus_6182_Transcript_3/4_Confidence_0.700_Length_2504_frame2,ORF_Brittle Star TubeFoot Data_Locus_6182_Transcript_4/4_Confidence_0.700_Length_2504_frame2	Collagen	1	7	8	9	LITTTEAELTADGK	0.997	90.1	48.9
ORF_Brittle Star TubeFoot Data_Locus_6182_Transcript_1/4_Confidence_0.600_Length_2481_frame2,ORF_Brittle Star TubeFoot Data_Locus_6182_Transcript_2/4_Confidence_0.500_Length_2427_frame2,ORF_Brittle Star TubeFoot Data_Locus_6182_Transcript_3/4_Confidence_0.700_Length_2504_frame2,ORF_Brittle Star TubeFoot Data_Locus_6182_Transcript_4/4_Confidence_0.700_Length_2504_frame2	Collagen	1	7	8	9	LLTNQAR	0.849	35.2	47.5
ORF_Brittle Star TubeFoot Data_Locus_6182_Transcript_1/4_Confidence_0.600_Length_2481_frame2,ORF_Brittle Star TubeFoot Data_Locus_6182_Transcript_2/4_Confidence_0.500_Length_2427_frame2,ORF_Brittle Star TubeFoot Data_Locus_6182_Transcript_3/4_Confidence_0.700_Length_2504_frame2,ORF_Brittle Star TubeFoot Data_Locus_6182_Transcript_4/4_Confidence_0.700_Length_2504_frame2	Collagen	1	7	8	9	LPIVDIAPADIGR	0.997	73.2	44.9
ORF_Brittle Star TubeFoot Data_Locus_6182_Transcript_1/4_Confidence_0.600_Length_2481_frame2,ORF_Brittle Star TubeFoot Data_Locus_6182_Transcript_2/4_Confidence_0.500_Length_2427_frame2,ORF_Brittle Star TubeFoot Data_Locus_6182_Transcript_3/4_Confidence_0.700_Length_2504_frame2,ORF_Brittle Star TubeFoot Data_Locus_6182_Transcript_4/4_Confidence_0.700_Length_2504_frame2	Collagen	1	7	8	9	MLAPQGTEDNPAR	0.99	50.6	47.7
ORF_Brittle Star TubeFoot Data_Locus_6182_Transcript_1/4_Confidence_0.600_Length_2481_frame2,ORF_Brittle Star TubeFoot Data_Locus_6182_Transcript_2/4_Confidence_0.500_Length_2427_frame2,ORF_Brittle Star TubeFoot Data_Locus_6182_Transcript_3/4_Confidence_0.700_Length_2504_frame2,ORF_Brittle Star TubeFoot Data_Locus_6182_Transcript_4/4_Confidence_0.700_Length_2504_frame2	Collagen	1	7	8	9	QTVTFHCK	0.818	31.4	45
ORF_Brittle Star TubeFoot Data_Locus_6182_Transcript_1/4_Confidence_0.600_Length_2481_frame2,ORF_Brittle Star TubeFoot Data_Locus_6182_Transcript_2/4_Confidence_0.500_Length_2427_frame2,ORF_Brittle Star TubeFoot Data_Locus_6182_Transcript_3/4_Confidence_0.700_Length_2504_frame2,ORF_Brittle Star TubeFoot Data_Locus_6182_Transcript_4/4_Confidence_0.700_Length_2504_frame2	Collagen	1	7	8	9	YNIVK	0.854	34.3	42.6
ORF_Brittle Star TubeFoot Data_Locus_6182_Transcript_1/4_Confidence_0.600_Length_2481_frame2,ORF_Brittle Star TubeFoot Data_Locus_6182_Transcript_2/4_Confidence_0.500_Length_2427_frame2,ORF_Brittle Star TubeFoot Data_Locus_6182_Transcript_3/4_Confidence_0.700_Length_2504_frame2,ORF_Brittle Star TubeFoot Data_Locus_6182_Transcript_4/4_Confidence_0.700_Length_2504_frame2	Collagen	1	5	6	6	LITTTEAELTADGK	0.997	74.8	48.9
ORF_Brittle Star TubeFoot Data_Locus_6182_Transcript_1/4_Confidence_0.600_Length_2481_frame2,ORF_Brittle Star TubeFoot Data_Locus_6182_Transcript_2/4_Confidence_0.500_Length_2427_frame2,ORF_Brittle Star TubeFoot Data_Locus_6182_Transcript_3/4_Confidence_0.700_Length_2504_frame2,ORF_Brittle Star TubeFoot Data_Locus_6182_Transcript_4/4_Confidence_0.700_Length_2504_frame2	Collagen	1	5	6	6	LLTNQAR	0.874	33.6	47.5
ORF_Brittle Star TubeFoot Data_Locus_6182_Transcript_1/4_Confidence_0.600_Length_2481_frame2,ORF_Brittle Star TubeFoot Data_Locus_6182_Transcript_2/4_Confidence_0.500_Length_2427_frame2,ORF_Brittle Star TubeFoot Data_Locus_6182_Transcript_3/4_Confidence_0.700_Length_2504_frame2,ORF_Brittle Star TubeFoot Data_Locus_6182_Transcript_4/4_Confidence_0.700_Length_2504_frame2	Collagen	1	5	6	6	LPIVDIAPADIGR	0.997	77.9	44.9
ORF_Brittle Star TubeFoot Data_Locus_6182_Transcript_1/4_Confidence_0.600_Length_2481_frame2,ORF_Brittle Star TubeFoot Data_Locus_6182_Transcript_2/4_Confidence_0.500_Length_2427_frame2,ORF_Brittle Star TubeFoot Data_Locus_6182_Transcript_3/4_Confidence_0.700_Length_2504_frame2,ORF_Brittle Star TubeFoot Data_Locus_6182_Transcript_4/4_Confidence_0.700_Length_2504_frame2	Collagen	1	5	6	6	MLAPQGTEDNPAR	0.994	62.7	47.2
ORF_Brittle Star TubeFoot Data_Locus_6182_Transcript_1/4_Confidence_0.600_Length_2481_frame2,ORF_Brittle Star TubeFoot Data_Locus_6182_Transcript_2/4_Confidence_0.500_Length_2427_frame2,ORF_Brittle Star TubeFoot Data_Locus_6182_Transcript_3/4_Confidence_0.700_Length_2504_frame2,ORF_Brittle Star TubeFoot Data_Locus_6182_Transcript_4/4_Confidence_0.700_Length_2504_frame2	Collagen	1	5	6	6	YNIVK	0.945	34.2	42.6
ORF_Brittle Star TubeFoot Data_Locus_6182_Transcript_1/4_Confidence_0.600_Length_2481_frame2,ORF_Brittle Star TubeFoot Data_Locus_6182_Transcript_2/4_Confidence_0.500_Length_2427_frame2,ORF_Brittle Star TubeFoot Data_Locus_6182_Transcript_3/4_Confidence_0.700_Length_2504_frame2,ORF_Brittle Star TubeFoot Data_Locus_6182_Transcript_4/4_Confidence_0.700_Length_2504_frame2	Collagen	0.998	2	2	2	LITTTEAELTADGK	0.983	52.2	48.9
ORF_Brittle Star TubeFoot Data_Locus_6182_Transcript_1/4_Confidence_0.600_Length_2481_frame2,ORF_Brittle Star TubeFoot Data_Locus_6182_Transcript_2/4_Confidence_0.500_Length_2427_frame2,ORF_Brittle Star TubeFoot Data_Locus_6182_Transcript_3/4_Confidence_0.700_Length_2504_frame2,ORF_Brittle Star TubeFoot Data_Locus_6182_Transcript_4/4_Confidence_0.700_Length_2504_frame2	Collagen	0.998	2	2	2	MLAPQGTEDNPAR	0.991	49.5	47.2
ORF_Brittle Star TubeFoot Data_Locus_6182_Transcript_1/4_Confidence_0.600_Length_2481_frame2,ORF_Brittle Star TubeFoot Data_Locus_6182_Transcript_2/4_Confidence_0.500_Length_2427_frame2,ORF_Brittle Star TubeFoot Data_Locus_6182_Transcript_3/4_Confidence_0.700_Length_2504_frame2,ORF_Brittle Star TubeFoot Data_Locus_6182_Transcript_4/4_Confidence_0.700_Length_2504_frame2	Collagen	0.997	3	3	3	DMPEGEEIEDGRLR	0.597	23.7	46.4
ORF_Brittle Star TubeFoot Data_Locus_6182_Transcript_1/4_Confidence_0.600_Length_2481_frame2,ORF_Brittle Star TubeFoot Data_Locus_6182_Transcript_2/4_Confidence_0.500_Length_2427_frame2,ORF_Brittle Star TubeFoot Data_Locus_6182_Transcript_3/4_Confidence_0.700_Length_2504_frame2,ORF_Brittle Star TubeFoot Data_Locus_6182_Transcript_4/4_Confidence_0.700_Length_2504_frame2	Collagen	0.997	3	3	3	LLTNQAR	0.836	31.9	47.5
ORF_Brittle Star TubeFoot Data_Locus_6182_Transcript_1/4_Confidence_0.600_Length_2481_frame2,ORF_Brittle Star TubeFoot Data_Locus_6182_Transcript_2/4_Confidence_0.500_Length_2427_frame2,ORF_Brittle Star TubeFoot Data_Locus_6182_Transcript_3/4_Confidence_0.700_Length_2504_frame2,ORF_Brittle Star TubeFoot Data_Locus_6182_Transcript_4/4_Confidence_0.700_Length_2504_frame2	Collagen	0.997	3	3	3	MLAPQGTEDNPAR	0.978	48.2	47.2
ORF_Brittle Star TubeFoot Data_Locus_6182_Transcript_1/4_Confidence_0.600_Length_2481_frame2,ORF_Brittle Star TubeFoot Data_Locus_6182_Transcript_2/4_Confidence_0.500_Length_2427_frame2,ORF_Brittle Star TubeFoot Data_Locus_6182_Transcript_3/4_Confidence_0.700_Length_2504_frame2,ORF_Brittle Star TubeFoot Data_Locus_6182_Transcript_4/4_Confidence_0.700_Length_2504_frame2	Collagen	0.986	2	2	2	LITTTEAELTADGK	0.717	30.2	48.9
ORF_Brittle Star TubeFoot Data_Locus_6182_Transcript_1/4_Confidence_0.600_Length_2481_frame2,ORF_Brittle Star TubeFoot Data_Locus_6182_Transcript_2/4_Confidence_0.500_Length_2427_frame2,ORF_Brittle Star TubeFoot Data_Locus_6182_Transcript_3/4_Confidence_0.700_Length_2504_frame2,ORF_Brittle Star TubeFoot Data_Locus_6182_Transcript_4/4_Confidence_0.700_Length_2504_frame2	Collagen	0.986	2	2	2	LPIVDIAPADIGR	0.997	77.7	44.9
ORF_Brittle Star TubeFoot Data_Locus_6182_Transcript_1/4_Confidence_0.600_Length_2481_frame2,ORF_Brittle Star TubeFoot Data_Locus_6182_Transcript_2/4_Confidence_0.500_Length_2427_frame2,ORF_Brittle Star TubeFoot Data_Locus_6182_Transcript_3/4_Confidence_0.700_Length_2504_frame2,ORF_Brittle Star TubeFoot Data_Locus_6182_Transcript_4/4_Confidence_0.700_Length_2504_frame2	Collagen	1	4	4	4	LITTTEAELTADGK	0.995	53.2	48.9
ORF_Brittle Star TubeFoot Data_Locus_6182_Transcript_1/4_Confidence_0.600_Length_2481_frame2,ORF_Brittle Star TubeFoot Data_Locus_6182_Transcript_2/4_Confidence_0.500_Length_2427_frame2,ORF_Brittle Star TubeFoot Data_Locus_6182_Transcript_3/4_Confidence_0.700_Length_2504_frame2,ORF_Brittle Star TubeFoot Data_Locus_6182_Transcript_4/4_Confidence_0.700_Length_2504_frame2	Collagen	1	4	4	4	LPIVDIAPADIGR	0.997	73.1	44.9
ORF_Brittle Star TubeFoot Data_Locus_6182_Transcript_1/4_Confidence_0.600_Length_2481_frame2,ORF_Brittle Star TubeFoot Data_Locus_6182_Transcript_2/4_Confidence_0.500_Length_2427_frame2,ORF_Brittle Star TubeFoot Data_Locus_6182_Transcript_3/4_Confidence_0.700_Length_2504_frame2,ORF_Brittle Star TubeFoot Data_Locus_6182_Transcript_4/4_Confidence_0.700_Length_2504_frame2	Collagen	1	4	4	4	MLAPQGTEDNPAR	0.859	35.7	47.1
ORF_Brittle Star TubeFoot Data_Locus_6182_Transcript_1/4_Confidence_0.600_Length_2481_frame2,ORF_Brittle Star TubeFoot Data_Locus_6182_Transcript_2/4_Confidence_0.500_Length_2427_frame2,ORF_Brittle Star TubeFoot Data_Locus_6182_Transcript_3/4_Confidence_0.700_Length_2504_frame2,ORF_Brittle Star TubeFoot Data_Locus_6182_Transcript_4/4_Confidence_0.700_Length_2504_frame2	Collagen	1	4	4	4	YNIVK	0.947	32.8	42.6
ORF_Brittle Star TubeFoot Data_Locus_6182_Transcript_1/4_Confidence_0.600_Length_2481_frame2,ORF_Brittle Star TubeFoot Data_Locus_6182_Transcript_2/4_Confidence_0.500_Length_2427_frame2,ORF_Brittle Star TubeFoot Data_Locus_6182_Transcript_3/4_Confidence_0.700_Length_2504_frame2,ORF_Brittle Star TubeFoot Data_Locus_6182_Transcript_4/4_Confidence_0.700_Length_2504_frame2	Collagen	1	3	3	3	LITTTEAELTADGK	0.997	57.3	48.9
ORF_Brittle Star TubeFoot Data_Locus_6182_Transcript_1/4_Confidence_0.600_Length_2481_frame2,ORF_Brittle Star TubeFoot Data_Locus_6182_Transcript_2/4_Confidence_0.500_Length_2427_frame2,ORF_Brittle Star TubeFoot Data_Locus_6182_Transcript_3/4_Confidence_0.700_Length_2504_frame2,ORF_Brittle Star TubeFoot Data_Locus_6182_Transcript_4/4_Confidence_0.700_Length_2504_frame2	Collagen	1	3	3	3	LPIVDIAPADIGR	0.997	60.5	44.9
ORF_Brittle Star TubeFoot Data_Locus_6182_Transcript_1/4_Confidence_0.600_Length_2481_frame2,ORF_Brittle Star TubeFoot Data_Locus_6182_Transcript_2/4_Confidence_0.500_Length_2427_frame2,ORF_Brittle Star TubeFoot Data_Locus_6182_Transcript_3/4_Confidence_0.700_Length_2504_frame2,ORF_Brittle Star TubeFoot Data_Locus_6182_Transcript_4/4_Confidence_0.700_Length_2504_frame2	Collagen	1	3	3	3	MLAPQGTEDNPAR	0.941	35.4	47.1
ORF_Brittle Star TubeFoot Data_Locus_6182_Transcript_1/4_Confidence_0.600_Length_2481_frame2,ORF_Brittle Star TubeFoot Data_Locus_6182_Transcript_2/4_Confidence_0.500_Length_2427_frame2,ORF_Brittle Star TubeFoot Data_Locus_6182_Transcript_3/4_Confidence_0.700_Length_2504_frame2,ORF_Brittle Star TubeFoot Data_Locus_6182_Transcript_4/4_Confidence_0.700_Length_2504_frame2	Collagen	0.998	2	2	2	LITTTEAELTADGK	0.956	64.2	48.9
ORF_Brittle Star TubeFoot Data_Locus_6182_Transcript_1/4_Confidence_0.600_Length_2481_frame2,ORF_Brittle Star TubeFoot Data_Locus_6182_Transcript_2/4_Confidence_0.500_Length_2427_frame2,ORF_Brittle Star TubeFoot Data_Locus_6182_Transcript_3/4_Confidence_0.700_Length_2504_frame2,ORF_Brittle Star TubeFoot Data_Locus_6182_Transcript_4/4_Confidence_0.700_Length_2504_frame2	Collagen	0.998	2	2	2	LPIVDIAPADIGR	0.997	63.6	44.9
ORF_Brittle Star TubeFoot Data_Locus_63847_Transcript_1/1_Confidence_1.000_Length_445_frame6	Collagen	0.984	2	2	2	DVEGQNLWR	0.672	34.8	47.5
ORF_Brittle Star TubeFoot Data_Locus_63847_Transcript_1/1_Confidence_1.000_Length_445_frame6	Collagen	0.984	2	2	2	MDELGCTEFR	0.996	55.3	40.5
ORF_Brittle Star TubeFoot Data_Locus_63847_Transcript_1/1_Confidence_1.000_Length_445_frame6	Collagen	1	5	7	7	DVEGQNLWR	0.813	32.1	47.5
ORF_Brittle Star TubeFoot Data_Locus_63847_Transcript_1/1_Confidence_1.000_Length_445_frame6	Collagen	1	5	7	7	GYGADPDFK	0.818	30.6	43.8
ORF_Brittle Star TubeFoot Data_Locus_63847_Transcript_1/1_Confidence_1.000_Length_445_frame6	Collagen	1	5	7	7	LGMYGSRNEEGTGEKR	0.963	38.3	47.3
ORF_Brittle Star TubeFoot Data_Locus_63847_Transcript_1/1_Confidence_1.000_Length_445_frame6	Collagen	1	5	7	7	MDELGCTEFR	0.996	57.5	40
ORF_Brittle Star TubeFoot Data_Locus_63847_Transcript_1/1_Confidence_1.000_Length_445_frame6	Collagen	1	5	7	7	YLCLEFTK	0.637	27.1	46.9
ORF_Brittle Star TubeFoot Data_Locus_63847_Transcript_1/1_Confidence_1.000_Length_445_frame6	Collagen	0.985	2	2	2	GYGADPDFK	0.705	28.3	43.8
ORF_Brittle Star TubeFoot Data_Locus_63847_Transcript_1/1_Confidence_1.000_Length_445_frame6	Collagen	0.985	2	2	2	MDELGCTEFR	0.997	59.1	40.6
ORF_Brittle Star TubeFoot Data_Locus_63847_Transcript_1/1_Confidence_1.000_Length_445_frame6	Collagen	0.999	4	4	4	DVEGQNLWR	0.879	36	47.5
ORF_Brittle Star TubeFoot Data_Locus_63847_Transcript_1/1_Confidence_1.000_Length_445_frame6	Collagen	0.999	4	4	4	GYGADPDFK	0.686	26.2	43.8
ORF_Brittle Star TubeFoot Data_Locus_63847_Transcript_1/1_Confidence_1.000_Length_445_frame6	Collagen	0.999	4	4	4	MDELGCTEFR	0.99	47.7	42
ORF_Brittle Star TubeFoot Data_Locus_63847_Transcript_1/1_Confidence_1.000_Length_445_frame6	Collagen	0.999	4	4	4	YLCLEFTK	0.69	27.9	46.9
ORF_Brittle Star TubeFoot Data_Locus_67467_Transcript_3/3_Confidence_0.400_Length_287_frame5	Unknown	0.988	4	5	6	QGEILFFISKLIKFSLQSWMMMMMMMMMMMMMMMMM	0.74	12.4	32.6
ORF_Brittle Star TubeFoot Data_Locus_67467_Transcript_3/3_Confidence_0.400_Length_287_frame5	Unknown	0.988	4	5	6	QGEILFFISKLIKHSLQSWMMMMMMMMMMMMMMMMM	0.585	11.4	33.5
ORF_Brittle Star TubeFoot Data_Locus_67467_Transcript_3/3_Confidence_0.400_Length_287_frame5	Unknown	0.988	4	5	6	QGEILFFISKLIKPSLQSWMMMMMMMMMMMMMMMMM	0.74	14.7	32.6
ORF_Brittle Star TubeFoot Data_Locus_67467_Transcript_3/3_Confidence_0.400_Length_287_frame5	Unknown	0.988	4	5	6	QGEILFFISKLIKQSLQSWMMMMMMMMMMMMMMMMM	0.556	11	33.7
ORF_Brittle Star TubeFoot Data_Locus_6749_Transcript_2/4_Confidence_0.700_Length_1235_frame4,ORF_Brittle Star TubeFoot Data_Locus_6749_Transcript_3/4_Confidence_0.700_Length_1230_frame4,ORF_Brittle Star TubeFoot Data_Locus_6749_Transcript_4/4_Confidence_0.700_Length_1232_frame4	SCP domain	0.995	3	4	4	KLGCYTAEHPFQGMTR	0.548	27.6	48.5
ORF_Brittle Star TubeFoot Data_Locus_6749_Transcript_2/4_Confidence_0.700_Length_1235_frame4,ORF_Brittle Star TubeFoot Data_Locus_6749_Transcript_3/4_Confidence_0.700_Length_1230_frame4,ORF_Brittle Star TubeFoot Data_Locus_6749_Transcript_4/4_Confidence_0.700_Length_1232_frame4	SCP domain	0.995	3	4	4	LGCYTAEHPFQGMTR	0.759	25.7	46.8
ORF_Brittle Star TubeFoot Data_Locus_6749_Transcript_2/4_Confidence_0.700_Length_1235_frame4,ORF_Brittle Star TubeFoot Data_Locus_6749_Transcript_3/4_Confidence_0.700_Length_1230_frame4,ORF_Brittle Star TubeFoot Data_Locus_6749_Transcript_4/4_Confidence_0.700_Length_1232_frame4	SCP domain	0.995	3	4	4	VFVACNYDPPGNMNIRPR	0.992	47.2	49.4
ORF_Brittle Star TubeFoot Data_Locus_6749_Transcript_2/4_Confidence_0.700_Length_1235_frame4,ORF_Brittle Star TubeFoot Data_Locus_6749_Transcript_3/4_Confidence_0.700_Length_1230_frame4,ORF_Brittle Star TubeFoot Data_Locus_6749_Transcript_4/4_Confidence_0.700_Length_1232_frame4	SCP domain	1	3	5	5	KLGCYTAEHPFQGMTR	0.933	36	48.6
ORF_Brittle Star TubeFoot Data_Locus_6749_Transcript_2/4_Confidence_0.700_Length_1235_frame4,ORF_Brittle Star TubeFoot Data_Locus_6749_Transcript_3/4_Confidence_0.700_Length_1230_frame4,ORF_Brittle Star TubeFoot Data_Locus_6749_Transcript_4/4_Confidence_0.700_Length_1232_frame4	SCP domain	1	3	5	5	LGCYTAEHPFQGMTR	0.853	29.7	46.9
ORF_Brittle Star TubeFoot Data_Locus_6749_Transcript_2/4_Confidence_0.700_Length_1235_frame4,ORF_Brittle Star TubeFoot Data_Locus_6749_Transcript_3/4_Confidence_0.700_Length_1230_frame4,ORF_Brittle Star TubeFoot Data_Locus_6749_Transcript_4/4_Confidence_0.700_Length_1232_frame4	SCP domain	1	3	5	5	VFVACNYDPPGNMNIRPR	0.978	48	49.4
ORF_Brittle Star TubeFoot Data_Locus_6749_Transcript_2/4_Confidence_0.700_Length_1235_frame4,ORF_Brittle Star TubeFoot Data_Locus_6749_Transcript_3/4_Confidence_0.700_Length_1230_frame4,ORF_Brittle Star TubeFoot Data_Locus_6749_Transcript_4/4_Confidence_0.700_Length_1232_frame4	SCP domain	0.997	3	5	5	AITGQDPVKGWYDEMYDPGYDFR	0.629	22.9	45.6
ORF_Brittle Star TubeFoot Data_Locus_6749_Transcript_2/4_Confidence_0.700_Length_1235_frame4,ORF_Brittle Star TubeFoot Data_Locus_6749_Transcript_3/4_Confidence_0.700_Length_1230_frame4,ORF_Brittle Star TubeFoot Data_Locus_6749_Transcript_4/4_Confidence_0.700_Length_1232_frame4	SCP domain	0.997	3	5	5	LGCYTAEHPFQGMTR	0.825	28.5	46.8
ORF_Brittle Star TubeFoot Data_Locus_6749_Transcript_2/4_Confidence_0.700_Length_1235_frame4,ORF_Brittle Star TubeFoot Data_Locus_6749_Transcript_3/4_Confidence_0.700_Length_1230_frame4,ORF_Brittle Star TubeFoot Data_Locus_6749_Transcript_4/4_Confidence_0.700_Length_1232_frame4	SCP domain	0.997	3	5	5	VFVACNYDPPGNMNIRPR	0.974	42.6	49.4
ORF_Brittle Star TubeFoot Data_Locus_6749_Transcript_2/4_Confidence_0.700_Length_1235_frame4,ORF_Brittle Star TubeFoot Data_Locus_6749_Transcript_3/4_Confidence_0.700_Length_1230_frame4,ORF_Brittle Star TubeFoot Data_Locus_6749_Transcript_4/4_Confidence_0.700_Length_1232_frame4	SCP domain	1	4	7	7	AITGQDPVKGWYDEMYDPGYDFR	0.806	35.4	45.7
ORF_Brittle Star TubeFoot Data_Locus_6749_Transcript_2/4_Confidence_0.700_Length_1235_frame4,ORF_Brittle Star TubeFoot Data_Locus_6749_Transcript_3/4_Confidence_0.700_Length_1230_frame4,ORF_Brittle Star TubeFoot Data_Locus_6749_Transcript_4/4_Confidence_0.700_Length_1232_frame4	SCP domain	1	4	7	7	KLGCYTAEHPFQGMTR	0.997	53.5	48.6
ORF_Brittle Star TubeFoot Data_Locus_6749_Transcript_2/4_Confidence_0.700_Length_1235_frame4,ORF_Brittle Star TubeFoot Data_Locus_6749_Transcript_3/4_Confidence_0.700_Length_1230_frame4,ORF_Brittle Star TubeFoot Data_Locus_6749_Transcript_4/4_Confidence_0.700_Length_1232_frame4	SCP domain	1	4	7	7	LGCYTAEHPFQGMTR	0.955	33.7	46.9
ORF_Brittle Star TubeFoot Data_Locus_6749_Transcript_2/4_Confidence_0.700_Length_1235_frame4,ORF_Brittle Star TubeFoot Data_Locus_6749_Transcript_3/4_Confidence_0.700_Length_1230_frame4,ORF_Brittle Star TubeFoot Data_Locus_6749_Transcript_4/4_Confidence_0.700_Length_1232_frame4	SCP domain	1	4	7	7	VFVACNYDPPGNMNIRPR	0.995	47.9	49.1
ORF_Brittle Star TubeFoot Data_Locus_6749_Transcript_2/4_Confidence_0.700_Length_1235_frame4,ORF_Brittle Star TubeFoot Data_Locus_6749_Transcript_3/4_Confidence_0.700_Length_1230_frame4,ORF_Brittle Star TubeFoot Data_Locus_6749_Transcript_4/4_Confidence_0.700_Length_1232_frame4	SCP domain	1	5	8	8	AITGQDPVKGWYDEMYDPGYDFR	0.844	31.7	45.4
ORF_Brittle Star TubeFoot Data_Locus_6749_Transcript_2/4_Confidence_0.700_Length_1235_frame4,ORF_Brittle Star TubeFoot Data_Locus_6749_Transcript_3/4_Confidence_0.700_Length_1230_frame4,ORF_Brittle Star TubeFoot Data_Locus_6749_Transcript_4/4_Confidence_0.700_Length_1232_frame4	SCP domain	1	5	8	8	KLGCYTAEHPFQGMTR	0.961	43.2	48.5
ORF_Brittle Star TubeFoot Data_Locus_6749_Transcript_2/4_Confidence_0.700_Length_1235_frame4,ORF_Brittle Star TubeFoot Data_Locus_6749_Transcript_3/4_Confidence_0.700_Length_1230_frame4,ORF_Brittle Star TubeFoot Data_Locus_6749_Transcript_4/4_Confidence_0.700_Length_1232_frame4	SCP domain	1	5	8	8	LGCYTAEHPFQGMTR	0.83	28	46.1
ORF_Brittle Star TubeFoot Data_Locus_6749_Transcript_2/4_Confidence_0.700_Length_1235_frame4,ORF_Brittle Star TubeFoot Data_Locus_6749_Transcript_3/4_Confidence_0.700_Length_1230_frame4,ORF_Brittle Star TubeFoot Data_Locus_6749_Transcript_4/4_Confidence_0.700_Length_1232_frame4	SCP domain	1	5	8	8	RPTGFSYGTGHFTQVVWK	0.96	44.2	49.8
ORF_Brittle Star TubeFoot Data_Locus_6749_Transcript_2/4_Confidence_0.700_Length_1235_frame4,ORF_Brittle Star TubeFoot Data_Locus_6749_Transcript_3/4_Confidence_0.700_Length_1230_frame4,ORF_Brittle Star TubeFoot Data_Locus_6749_Transcript_4/4_Confidence_0.700_Length_1232_frame4	SCP domain	1	5	8	8	VFVACNYDPPGNMNIRPR	0.897	37.8	49.1
ORF_Brittle Star TubeFoot Data_Locus_6749_Transcript_2/4_Confidence_0.700_Length_1235_frame4,ORF_Brittle Star TubeFoot Data_Locus_6749_Transcript_3/4_Confidence_0.700_Length_1230_frame4,ORF_Brittle Star TubeFoot Data_Locus_6749_Transcript_4/4_Confidence_0.700_Length_1232_frame4	SCP domain	0.999	3	4	4	KLGCYTAEHPFQGMTR	0.911	32.3	48.1
ORF_Brittle Star TubeFoot Data_Locus_6749_Transcript_2/4_Confidence_0.700_Length_1235_frame4,ORF_Brittle Star TubeFoot Data_Locus_6749_Transcript_3/4_Confidence_0.700_Length_1230_frame4,ORF_Brittle Star TubeFoot Data_Locus_6749_Transcript_4/4_Confidence_0.700_Length_1232_frame4	SCP domain	0.999	3	4	4	LGCYTAEHPFQGMTR	0.856	28.1	46
ORF_Brittle Star TubeFoot Data_Locus_6749_Transcript_2/4_Confidence_0.700_Length_1235_frame4,ORF_Brittle Star TubeFoot Data_Locus_6749_Transcript_3/4_Confidence_0.700_Length_1230_frame4,ORF_Brittle Star TubeFoot Data_Locus_6749_Transcript_4/4_Confidence_0.700_Length_1232_frame4	SCP domain	0.999	3	4	4	VFVACNYDPPGNMNIRPR	0.997	52.1	49
ORF_Brittle Star TubeFoot Data_Locus_67643_Transcript_2/2_Confidence_0.667_Length_531_frame1	Anion exchange pump	0.972	2	2	2	HHPDVNYVR	0.749	35.2	47.9
ORF_Brittle Star TubeFoot Data_Locus_67643_Transcript_2/2_Confidence_0.667_Length_531_frame1	Anion exchange pump	0.972	2	2	2	SVTHLGALTAFSTTHAPGEKPR	0.89	33.2	48.9
ORF_Brittle Star TubeFoot Data_Locus_67843_Transcript_1/1_Confidence_1.000_Length_383_frame3	Fibrinogen C	0.996	2	4	5	GVVWNQWR	0.918	32.1	47.1
ORF_Brittle Star TubeFoot Data_Locus_67843_Transcript_1/1_Confidence_1.000_Length_383_frame3	Fibrinogen C	0.996	2	4	5	VDLQDFQFNEVHAR	0.997	70.8	48.9
ORF_Brittle Star TubeFoot Data_Locus_67843_Transcript_1/1_Confidence_1.000_Length_383_frame3	Fibrinogen C	1	4	8	11	GVVWNQWR	0.946	41	47.9
ORF_Brittle Star TubeFoot Data_Locus_67843_Transcript_1/1_Confidence_1.000_Length_383_frame3	Fibrinogen C	1	4	8	11	GYSYSLKR	0.95	36.6	47.7
ORF_Brittle Star TubeFoot Data_Locus_67843_Transcript_1/1_Confidence_1.000_Length_383_frame3	Fibrinogen C	1	4	8	11	VDLQDFQFNEVHAR	0.997	68.2	48.7
ORF_Brittle Star TubeFoot Data_Locus_67843_Transcript_1/1_Confidence_1.000_Length_383_frame3	Fibrinogen C	1	4	8	11	YELRVDLQDFQFNEVHAR	0.988	49.2	49.8
ORF_Brittle Star TubeFoot Data_Locus_67843_Transcript_1/1_Confidence_1.000_Length_383_frame3	Fibrinogen C	1	6	14	25	GVVWNQWR	0.909	39.7	47.9
ORF_Brittle Star TubeFoot Data_Locus_67843_Transcript_1/1_Confidence_1.000_Length_383_frame3	Fibrinogen C	1	6	14	25	GYSYSLK	0.915	40.2	48
ORF_Brittle Star TubeFoot Data_Locus_67843_Transcript_1/1_Confidence_1.000_Length_383_frame3	Fibrinogen C	1	6	14	25	GYSYSLKR	0.932	37.5	47.7
ORF_Brittle Star TubeFoot Data_Locus_67843_Transcript_1/1_Confidence_1.000_Length_383_frame3	Fibrinogen C	1	6	14	25	NCAEEYGGAWWYTSCHNSNLNGLYLR	0.997	60.8	41.6
ORF_Brittle Star TubeFoot Data_Locus_67843_Transcript_1/1_Confidence_1.000_Length_383_frame3	Fibrinogen C	1	6	14	25	VDLQDFQFNEVHAR	0.997	86.3	48.7
ORF_Brittle Star TubeFoot Data_Locus_67843_Transcript_1/1_Confidence_1.000_Length_383_frame3	Fibrinogen C	1	6	14	25	YELRVDLQDFQFNEVHAR	0.997	60.5	49.8
ORF_Brittle Star TubeFoot Data_Locus_67843_Transcript_1/1_Confidence_1.000_Length_383_frame3	Fibrinogen C	1	5	14	22	GVVWNQWR	0.958	42	47.9
ORF_Brittle Star TubeFoot Data_Locus_67843_Transcript_1/1_Confidence_1.000_Length_383_frame3	Fibrinogen C	1	5	14	22	GYSYSLKR	0.911	37	47.7
ORF_Brittle Star TubeFoot Data_Locus_67843_Transcript_1/1_Confidence_1.000_Length_383_frame3	Fibrinogen C	1	5	14	22	NCAEEYGGAWWYTSCHNSNLNGLYLR	0.997	55.7	43.5
ORF_Brittle Star TubeFoot Data_Locus_67843_Transcript_1/1_Confidence_1.000_Length_383_frame3	Fibrinogen C	1	5	14	22	VDLQDFQFNEVHAR	0.997	99.5	48.7
ORF_Brittle Star TubeFoot Data_Locus_67843_Transcript_1/1_Confidence_1.000_Length_383_frame3	Fibrinogen C	1	5	14	22	YELRVDLQDFQFNEVHAR	0.952	42.4	49.7
ORF_Brittle Star TubeFoot Data_Locus_67843_Transcript_1/1_Confidence_1.000_Length_383_frame3	Fibrinogen C	1	5	13	21	GVVWNQWR	0.936	38.2	47.1
ORF_Brittle Star TubeFoot Data_Locus_67843_Transcript_1/1_Confidence_1.000_Length_383_frame3	Fibrinogen C	1	5	13	21	GYSYSLKR	0.892	35.4	47.7
ORF_Brittle Star TubeFoot Data_Locus_67843_Transcript_1/1_Confidence_1.000_Length_383_frame3	Fibrinogen C	1	5	13	21	NCAEEYGGAWWYTSCHNSNLNGLYLR	0.997	60.9	43.5
ORF_Brittle Star TubeFoot Data_Locus_67843_Transcript_1/1_Confidence_1.000_Length_383_frame3	Fibrinogen C	1	5	13	21	VDLQDFQFNEVHAR	0.997	81.5	48.7
ORF_Brittle Star TubeFoot Data_Locus_67843_Transcript_1/1_Confidence_1.000_Length_383_frame3	Fibrinogen C	1	5	13	21	YELRVDLQDFQFNEVHAR	0.988	52.3	49.7
ORF_Brittle Star TubeFoot Data_Locus_67843_Transcript_1/1_Confidence_1.000_Length_383_frame3	Fibrinogen C	1	5	11	16	GVVWNQWR	0.972	44.4	47.9
ORF_Brittle Star TubeFoot Data_Locus_67843_Transcript_1/1_Confidence_1.000_Length_383_frame3	Fibrinogen C	1	5	11	16	GYSYSLKR	0.928	37.8	47.7
ORF_Brittle Star TubeFoot Data_Locus_67843_Transcript_1/1_Confidence_1.000_Length_383_frame3	Fibrinogen C	1	5	11	16	NCAEEYGGAWWYTSCHNSNLNGLYLR	0.994	47.6	43.5
ORF_Brittle Star TubeFoot Data_Locus_67843_Transcript_1/1_Confidence_1.000_Length_383_frame3	Fibrinogen C	1	5	11	16	VDLQDFQFNEVHAR	0.997	71.9	49.2
ORF_Brittle Star TubeFoot Data_Locus_67843_Transcript_1/1_Confidence_1.000_Length_383_frame3	Fibrinogen C	1	5	11	16	YELRVDLQDFQFNEVHAR	0.935	36	49.3
ORF_Brittle Star TubeFoot Data_Locus_67843_Transcript_1/1_Confidence_1.000_Length_383_frame3	Fibrinogen C	1	6	12	17	GVVWNQWR	0.944	39.2	47.9
ORF_Brittle Star TubeFoot Data_Locus_67843_Transcript_1/1_Confidence_1.000_Length_383_frame3	Fibrinogen C	1	6	12	17	GYSYSLK	0.56	28.3	48
ORF_Brittle Star TubeFoot Data_Locus_67843_Transcript_1/1_Confidence_1.000_Length_383_frame3	Fibrinogen C	1	6	12	17	GYSYSLKR	0.796	33.5	47.7
ORF_Brittle Star TubeFoot Data_Locus_67843_Transcript_1/1_Confidence_1.000_Length_383_frame3	Fibrinogen C	1	6	12	17	NCAEEYGGAWWYTSCHNSNLNGLYLR	0.993	42	43.5
ORF_Brittle Star TubeFoot Data_Locus_67843_Transcript_1/1_Confidence_1.000_Length_383_frame3	Fibrinogen C	1	6	12	17	VDLQDFQFNEVHAR	0.997	72.6	48.7
ORF_Brittle Star TubeFoot Data_Locus_67843_Transcript_1/1_Confidence_1.000_Length_383_frame3	Fibrinogen C	1	6	12	17	YELRVDLQDFQFNEVHAR	0.831	32.4	49.8
ORF_Brittle Star TubeFoot Data_Locus_67843_Transcript_1/1_Confidence_1.000_Length_383_frame3	Fibrinogen C	1	5	11	14	GVVWNQWR	0.833	41	47.9
ORF_Brittle Star TubeFoot Data_Locus_67843_Transcript_1/1_Confidence_1.000_Length_383_frame3	Fibrinogen C	1	5	11	14	GYSYSLKR	0.903	39.5	47.7
ORF_Brittle Star TubeFoot Data_Locus_67843_Transcript_1/1_Confidence_1.000_Length_383_frame3	Fibrinogen C	1	5	11	14	NCAEEYGGAWWYTSCHNSNLNGLYLR	0.93	38.4	43.7
ORF_Brittle Star TubeFoot Data_Locus_67843_Transcript_1/1_Confidence_1.000_Length_383_frame3	Fibrinogen C	1	5	11	14	VDLQDFQFNEVHAR	0.997	76.6	48.6
ORF_Brittle Star TubeFoot Data_Locus_67843_Transcript_1/1_Confidence_1.000_Length_383_frame3	Fibrinogen C	1	5	11	14	YELRVDLQDFQFNEVHAR	0.984	50.9	49.9
ORF_Brittle Star TubeFoot Data_Locus_67843_Transcript_1/1_Confidence_1.000_Length_383_frame3	Fibrinogen C	1	6	10	12	GVVWNQWR	0.956	39.9	47.1
ORF_Brittle Star TubeFoot Data_Locus_67843_Transcript_1/1_Confidence_1.000_Length_383_frame3	Fibrinogen C	1	6	10	12	GYSYSLK	0.775	33.5	48
ORF_Brittle Star TubeFoot Data_Locus_67843_Transcript_1/1_Confidence_1.000_Length_383_frame3	Fibrinogen C	1	6	10	12	GYSYSLKR	0.912	35.6	47.7
ORF_Brittle Star TubeFoot Data_Locus_67843_Transcript_1/1_Confidence_1.000_Length_383_frame3	Fibrinogen C	1	6	10	12	NCAEEYGGAWWYTSCHNSNLNGLYLR	0.978	37.9	43.5
ORF_Brittle Star TubeFoot Data_Locus_67843_Transcript_1/1_Confidence_1.000_Length_383_frame3	Fibrinogen C	1	6	10	12	VDLQDFQFNEVHAR	0.997	93.8	49.1
ORF_Brittle Star TubeFoot Data_Locus_67843_Transcript_1/1_Confidence_1.000_Length_383_frame3	Fibrinogen C	1	6	10	12	YELRVDLQDFQFNEVHAR	0.62	31.5	49.7
ORF_Brittle Star TubeFoot Data_Locus_67843_Transcript_1/1_Confidence_1.000_Length_383_frame3	Fibrinogen C	1	5	11	14	GVVWNQWR	0.978	44.9	47.9
ORF_Brittle Star TubeFoot Data_Locus_67843_Transcript_1/1_Confidence_1.000_Length_383_frame3	Fibrinogen C	1	5	11	14	GYSYSLKR	0.954	39.8	47.7
ORF_Brittle Star TubeFoot Data_Locus_67843_Transcript_1/1_Confidence_1.000_Length_383_frame3	Fibrinogen C	1	5	11	14	NCAEEYGGAWWYTSCHNSNLNGLYLR	0.993	40.2	43.5
ORF_Brittle Star TubeFoot Data_Locus_67843_Transcript_1/1_Confidence_1.000_Length_383_frame3	Fibrinogen C	1	5	11	14	VDLQDFQFNEVHAR	0.997	76.3	48.7
ORF_Brittle Star TubeFoot Data_Locus_67843_Transcript_1/1_Confidence_1.000_Length_383_frame3	Fibrinogen C	1	5	11	14	YELRVDLQDFQFNEVHAR	0.893	37.3	49.6
ORF_Brittle Star TubeFoot Data_Locus_67843_Transcript_1/1_Confidence_1.000_Length_383_frame3	Fibrinogen C	1	5	9	11	GVVWNQWR	0.899	39.9	47.9
ORF_Brittle Star TubeFoot Data_Locus_67843_Transcript_1/1_Confidence_1.000_Length_383_frame3	Fibrinogen C	1	5	9	11	GYSYSLKR	0.931	37.7	47.7
ORF_Brittle Star TubeFoot Data_Locus_67843_Transcript_1/1_Confidence_1.000_Length_383_frame3	Fibrinogen C	1	5	9	11	NCAEEYGGAWWYTSCHNSNLNGLYLR	0.996	47.2	43.5
ORF_Brittle Star TubeFoot Data_Locus_67843_Transcript_1/1_Confidence_1.000_Length_383_frame3	Fibrinogen C	1	5	9	11	VDLQDFQFNEVHAR	0.997	81.4	49.1
ORF_Brittle Star TubeFoot Data_Locus_67843_Transcript_1/1_Confidence_1.000_Length_383_frame3	Fibrinogen C	1	5	9	11	YELRVDLQDFQFNEVHAR	0.8	38.4	49.9
ORF_Brittle Star TubeFoot Data_Locus_67843_Transcript_1/1_Confidence_1.000_Length_383_frame3	Fibrinogen C	1	4	9	13	GVVWNQWR	0.81	36.3	47.9
ORF_Brittle Star TubeFoot Data_Locus_67843_Transcript_1/1_Confidence_1.000_Length_383_frame3	Fibrinogen C	1	4	9	13	GYSYSLKR	0.971	42	47.7
ORF_Brittle Star TubeFoot Data_Locus_67843_Transcript_1/1_Confidence_1.000_Length_383_frame3	Fibrinogen C	1	4	9	13	VDLQDFQFNEVHAR	0.997	80.7	48.6
ORF_Brittle Star TubeFoot Data_Locus_67843_Transcript_1/1_Confidence_1.000_Length_383_frame3	Fibrinogen C	1	4	9	13	YELRVDLQDFQFNEVHAR	0.772	36.1	49.7
ORF_Brittle Star TubeFoot Data_Locus_67843_Transcript_1/1_Confidence_1.000_Length_383_frame3	Fibrinogen C	1	3	7	10	GVVWNQWR	0.932	37.6	47.9
ORF_Brittle Star TubeFoot Data_Locus_67843_Transcript_1/1_Confidence_1.000_Length_383_frame3	Fibrinogen C	1	3	7	10	GYSYSLKR	0.979	45	47.7
ORF_Brittle Star TubeFoot Data_Locus_67843_Transcript_1/1_Confidence_1.000_Length_383_frame3	Fibrinogen C	1	3	7	10	VDLQDFQFNEVHAR	0.997	88.6	48.6
ORF_Brittle Star TubeFoot Data_Locus_67843_Transcript_1/1_Confidence_1.000_Length_383_frame3	Fibrinogen C	1	3	7	11	GVVWNQWR	0.877	38.5	47.8
ORF_Brittle Star TubeFoot Data_Locus_67843_Transcript_1/1_Confidence_1.000_Length_383_frame3	Fibrinogen C	1	3	7	11	GYSYSLKR	0.988	47.9	47.7
ORF_Brittle Star TubeFoot Data_Locus_67843_Transcript_1/1_Confidence_1.000_Length_383_frame3	Fibrinogen C	1	3	7	11	VDLQDFQFNEVHAR	0.997	80.9	49.1
ORF_Brittle Star TubeFoot Data_Locus_67843_Transcript_1/1_Confidence_1.000_Length_383_frame3	Fibrinogen C	1	3	6	10	GVVWNQWR	0.974	43.7	47.9
ORF_Brittle Star TubeFoot Data_Locus_67843_Transcript_1/1_Confidence_1.000_Length_383_frame3	Fibrinogen C	1	3	6	10	GYSYSLKR	0.916	36.2	47.7
ORF_Brittle Star TubeFoot Data_Locus_67843_Transcript_1/1_Confidence_1.000_Length_383_frame3	Fibrinogen C	1	3	6	10	VDLQDFQFNEVHAR	0.994	56.1	48.1
ORF_Brittle Star TubeFoot Data_Locus_67843_Transcript_1/1_Confidence_1.000_Length_383_frame3	Fibrinogen C	1	4	6	8	GVVWNQWR	0.945	42	47.9
ORF_Brittle Star TubeFoot Data_Locus_67843_Transcript_1/1_Confidence_1.000_Length_383_frame3	Fibrinogen C	1	4	6	8	GYSYSLK	0.636	30.8	48
ORF_Brittle Star TubeFoot Data_Locus_67843_Transcript_1/1_Confidence_1.000_Length_383_frame3	Fibrinogen C	1	4	6	8	GYSYSLKR	0.85	32.4	47.9
ORF_Brittle Star TubeFoot Data_Locus_67843_Transcript_1/1_Confidence_1.000_Length_383_frame3	Fibrinogen C	1	4	6	8	VDLQDFQFNEVHAR	0.997	53	48.6
ORF_Brittle Star TubeFoot Data_Locus_67843_Transcript_1/1_Confidence_1.000_Length_383_frame3	Fibrinogen C	1	3	5	10	GVVWNQWR	0.96	38.3	47.8
ORF_Brittle Star TubeFoot Data_Locus_67843_Transcript_1/1_Confidence_1.000_Length_383_frame3	Fibrinogen C	1	3	5	10	GYSYSLKR	0.96	38.3	47.7
ORF_Brittle Star TubeFoot Data_Locus_67843_Transcript_1/1_Confidence_1.000_Length_383_frame3	Fibrinogen C	1	3	5	10	VDLQDFQFNEVHAR	0.995	50.3	48
ORF_Brittle Star TubeFoot Data_Locus_67843_Transcript_1/1_Confidence_1.000_Length_383_frame3	Fibrinogen C	0.994	2	3	3	GVVWNQWR	0.872	37.3	47.9
ORF_Brittle Star TubeFoot Data_Locus_67843_Transcript_1/1_Confidence_1.000_Length_383_frame3	Fibrinogen C	0.994	2	3	3	VDLQDFQFNEVHAR	0.96	38.5	49.1
ORF_Brittle Star TubeFoot Data_Locus_67843_Transcript_1/1_Confidence_1.000_Length_383_frame3	Fibrinogen C	0.998	3	5	6	GVVWNQWR	0.983	43	47.1
ORF_Brittle Star TubeFoot Data_Locus_67843_Transcript_1/1_Confidence_1.000_Length_383_frame3	Fibrinogen C	0.998	3	5	6	GYSYSLKR	0.586	31.4	48.3
ORF_Brittle Star TubeFoot Data_Locus_67843_Transcript_1/1_Confidence_1.000_Length_383_frame3	Fibrinogen C	0.998	3	5	6	VDLQDFQFNEVHAR	0.919	36.5	49.1
ORF_Brittle Star TubeFoot Data_Locus_68329_Transcript_1/1_Confidence_1.000_Length_499_frame6	Semaphorin	0.998	2	3	3	LVQIAVHR	0.955	35.7	37.3
ORF_Brittle Star TubeFoot Data_Locus_68329_Transcript_1/1_Confidence_1.000_Length_499_frame6	Semaphorin	0.998	2	3	3	VQSNLLEEIFFTPR	0.997	67	49
ORF_Brittle Star TubeFoot Data_Locus_68329_Transcript_1/1_Confidence_1.000_Length_499_frame6	Semaphorin	0.995	2	3	3	LVQIAVHR	0.901	28.1	37.3
ORF_Brittle Star TubeFoot Data_Locus_68329_Transcript_1/1_Confidence_1.000_Length_499_frame6	Semaphorin	0.995	2	3	3	VQSNLLEEIFFTPR	0.996	60	49
ORF_Brittle Star TubeFoot Data_Locus_69031_Transcript_2/3_Confidence_0.643_Length_203_frame3	Unknown	0.962	4	4	4	VQKSIAMMMMIMMMIMMMMMMMTMTTTTAMMTMMMTMK	0.553	5.53	30.9
ORF_Brittle Star TubeFoot Data_Locus_69031_Transcript_2/3_Confidence_0.643_Length_203_frame3	Unknown	0.962	4	4	4	VQKSIIMMMMIMMMIMMMMMMMTMTTTTAMMTMMMTMK	0.712	7.9	30.4
ORF_Brittle Star TubeFoot Data_Locus_69031_Transcript_2/3_Confidence_0.643_Length_203_frame3	Unknown	0.962	4	4	4	VQKSIKMMMMIMMMIMMMMMMMTMTTTTAMMTMMMTMK	0.671	7.81	31.5
ORF_Brittle Star TubeFoot Data_Locus_69031_Transcript_2/3_Confidence_0.643_Length_203_frame3	Unknown	0.962	4	4	4	VQKSIQMMMMIMMMIMMMMMMMTMTTTTAMMTMMMTMK	0.704	7.61	30.5
ORF_Brittle Star TubeFoot Data_Locus_7123_Transcript_3/6_Confidence_0.333_Length_1434_frame1,ORF_Brittle Star TubeFoot Data_Locus_7123_Transcript_4/6_Confidence_0.333_Length_1434_frame4,ORF_Brittle Star TubeFoot Data_Locus_7123_Transcript_5/6_Confidence_0.333_Length_2023_frame1,ORF_Brittle Star TubeFoot Data_Locus_7123_Transcript_6/6_Confidence_0.333_Length_2023_frame4	C lectin SM24	0.981	2	3	3	FFPDRLR	0.625	26.8	45.7
ORF_Brittle Star TubeFoot Data_Locus_7123_Transcript_3/6_Confidence_0.333_Length_1434_frame1,ORF_Brittle Star TubeFoot Data_Locus_7123_Transcript_4/6_Confidence_0.333_Length_1434_frame4,ORF_Brittle Star TubeFoot Data_Locus_7123_Transcript_5/6_Confidence_0.333_Length_2023_frame1,ORF_Brittle Star TubeFoot Data_Locus_7123_Transcript_6/6_Confidence_0.333_Length_2023_frame4	C lectin SM24	0.981	2	3	3	TTCGQFAPCSAEALGQLVK	0.995	51.7	49.4
ORF_Brittle Star TubeFoot Data_Locus_7123_Transcript_3/6_Confidence_0.333_Length_1434_frame1,ORF_Brittle Star TubeFoot Data_Locus_7123_Transcript_4/6_Confidence_0.333_Length_1434_frame4,ORF_Brittle Star TubeFoot Data_Locus_7123_Transcript_5/6_Confidence_0.333_Length_2023_frame1,ORF_Brittle Star TubeFoot Data_Locus_7123_Transcript_6/6_Confidence_0.333_Length_2023_frame4	C lectin SM24	0.975	2	3	3	LRWEDAK	0.504	26.9	48.5
ORF_Brittle Star TubeFoot Data_Locus_7123_Transcript_3/6_Confidence_0.333_Length_1434_frame1,ORF_Brittle Star TubeFoot Data_Locus_7123_Transcript_4/6_Confidence_0.333_Length_1434_frame4,ORF_Brittle Star TubeFoot Data_Locus_7123_Transcript_5/6_Confidence_0.333_Length_2023_frame1,ORF_Brittle Star TubeFoot Data_Locus_7123_Transcript_6/6_Confidence_0.333_Length_2023_frame4	C lectin SM24	0.975	2	3	3	TTCGQFAPCSAEALGQLVK	0.997	61	49.3
ORF_Brittle Star TubeFoot Data_Locus_7123_Transcript_3/6_Confidence_0.333_Length_1434_frame1,ORF_Brittle Star TubeFoot Data_Locus_7123_Transcript_4/6_Confidence_0.333_Length_1434_frame4,ORF_Brittle Star TubeFoot Data_Locus_7123_Transcript_5/6_Confidence_0.333_Length_2023_frame1,ORF_Brittle Star TubeFoot Data_Locus_7123_Transcript_6/6_Confidence_0.333_Length_2023_frame4	C lectin SM24	0.999	4	5	5	FFPDRLR	0.516	23.5	45.7
ORF_Brittle Star TubeFoot Data_Locus_7123_Transcript_3/6_Confidence_0.333_Length_1434_frame1,ORF_Brittle Star TubeFoot Data_Locus_7123_Transcript_4/6_Confidence_0.333_Length_1434_frame4,ORF_Brittle Star TubeFoot Data_Locus_7123_Transcript_5/6_Confidence_0.333_Length_2023_frame1,ORF_Brittle Star TubeFoot Data_Locus_7123_Transcript_6/6_Confidence_0.333_Length_2023_frame4	C lectin SM24	0.999	4	5	5	FTNVDGTPVTFTNWAQGQPDNGAQSTGQPENCVMYGGETK	0.976	46.4	43
ORF_Brittle Star TubeFoot Data_Locus_7123_Transcript_3/6_Confidence_0.333_Length_1434_frame1,ORF_Brittle Star TubeFoot Data_Locus_7123_Transcript_4/6_Confidence_0.333_Length_1434_frame4,ORF_Brittle Star TubeFoot Data_Locus_7123_Transcript_5/6_Confidence_0.333_Length_2023_frame1,ORF_Brittle Star TubeFoot Data_Locus_7123_Transcript_6/6_Confidence_0.333_Length_2023_frame4	C lectin SM24	0.999	4	5	5	LRWEDAK	0.581	27.7	48.5
ORF_Brittle Star TubeFoot Data_Locus_7123_Transcript_3/6_Confidence_0.333_Length_1434_frame1,ORF_Brittle Star TubeFoot Data_Locus_7123_Transcript_4/6_Confidence_0.333_Length_1434_frame4,ORF_Brittle Star TubeFoot Data_Locus_7123_Transcript_5/6_Confidence_0.333_Length_2023_frame1,ORF_Brittle Star TubeFoot Data_Locus_7123_Transcript_6/6_Confidence_0.333_Length_2023_frame4	C lectin SM24	0.999	4	5	5	TTCGQFAPCSAEALGQLVK	0.982	45.3	49.2
ORF_Brittle Star TubeFoot Data_Locus_7123_Transcript_3/6_Confidence_0.333_Length_1434_frame1,ORF_Brittle Star TubeFoot Data_Locus_7123_Transcript_4/6_Confidence_0.333_Length_1434_frame4,ORF_Brittle Star TubeFoot Data_Locus_7123_Transcript_5/6_Confidence_0.333_Length_2023_frame1,ORF_Brittle Star TubeFoot Data_Locus_7123_Transcript_6/6_Confidence_0.333_Length_2023_frame4	C lectin SM24	1	5	7	8	FFPDRLR	0.524	22.4	45.7
ORF_Brittle Star TubeFoot Data_Locus_7123_Transcript_3/6_Confidence_0.333_Length_1434_frame1,ORF_Brittle Star TubeFoot Data_Locus_7123_Transcript_4/6_Confidence_0.333_Length_1434_frame4,ORF_Brittle Star TubeFoot Data_Locus_7123_Transcript_5/6_Confidence_0.333_Length_2023_frame1,ORF_Brittle Star TubeFoot Data_Locus_7123_Transcript_6/6_Confidence_0.333_Length_2023_frame4	C lectin SM24	1	5	7	8	FTNVDGTPVTFTNWAQGQPDNGAQSTGQPENCVMYGGETK	0.892	38	42.6
ORF_Brittle Star TubeFoot Data_Locus_7123_Transcript_3/6_Confidence_0.333_Length_1434_frame1,ORF_Brittle Star TubeFoot Data_Locus_7123_Transcript_4/6_Confidence_0.333_Length_1434_frame4,ORF_Brittle Star TubeFoot Data_Locus_7123_Transcript_5/6_Confidence_0.333_Length_2023_frame1,ORF_Brittle Star TubeFoot Data_Locus_7123_Transcript_6/6_Confidence_0.333_Length_2023_frame4	C lectin SM24	1	5	7	8	LRWEDAK	0.776	31.3	48.6
ORF_Brittle Star TubeFoot Data_Locus_7123_Transcript_3/6_Confidence_0.333_Length_1434_frame1,ORF_Brittle Star TubeFoot Data_Locus_7123_Transcript_4/6_Confidence_0.333_Length_1434_frame4,ORF_Brittle Star TubeFoot Data_Locus_7123_Transcript_5/6_Confidence_0.333_Length_2023_frame1,ORF_Brittle Star TubeFoot Data_Locus_7123_Transcript_6/6_Confidence_0.333_Length_2023_frame4	C lectin SM24	1	5	7	8	LWSDASCAMMMPYICMMPAEKER	0.997	53.3	37.8
ORF_Brittle Star TubeFoot Data_Locus_7123_Transcript_3/6_Confidence_0.333_Length_1434_frame1,ORF_Brittle Star TubeFoot Data_Locus_7123_Transcript_4/6_Confidence_0.333_Length_1434_frame4,ORF_Brittle Star TubeFoot Data_Locus_7123_Transcript_5/6_Confidence_0.333_Length_2023_frame1,ORF_Brittle Star TubeFoot Data_Locus_7123_Transcript_6/6_Confidence_0.333_Length_2023_frame4	C lectin SM24	1	5	7	8	TTCGQFAPCSAEALGQLVK	0.997	71.4	49.3
ORF_Brittle Star TubeFoot Data_Locus_7123_Transcript_3/6_Confidence_0.333_Length_1434_frame1,ORF_Brittle Star TubeFoot Data_Locus_7123_Transcript_4/6_Confidence_0.333_Length_1434_frame4,ORF_Brittle Star TubeFoot Data_Locus_7123_Transcript_5/6_Confidence_0.333_Length_2023_frame1,ORF_Brittle Star TubeFoot Data_Locus_7123_Transcript_6/6_Confidence_0.333_Length_2023_frame4	C lectin SM24	1	5	6	6	FFPDRLR	0.788	31	45.7
ORF_Brittle Star TubeFoot Data_Locus_7123_Transcript_3/6_Confidence_0.333_Length_1434_frame1,ORF_Brittle Star TubeFoot Data_Locus_7123_Transcript_4/6_Confidence_0.333_Length_1434_frame4,ORF_Brittle Star TubeFoot Data_Locus_7123_Transcript_5/6_Confidence_0.333_Length_2023_frame1,ORF_Brittle Star TubeFoot Data_Locus_7123_Transcript_6/6_Confidence_0.333_Length_2023_frame4	C lectin SM24	1	5	6	6	FTNVDGTPVTFTNWAQGQPDNGAQSTGQPENCVMYGGETK	0.911	35.7	42
ORF_Brittle Star TubeFoot Data_Locus_7123_Transcript_3/6_Confidence_0.333_Length_1434_frame1,ORF_Brittle Star TubeFoot Data_Locus_7123_Transcript_4/6_Confidence_0.333_Length_1434_frame4,ORF_Brittle Star TubeFoot Data_Locus_7123_Transcript_5/6_Confidence_0.333_Length_2023_frame1,ORF_Brittle Star TubeFoot Data_Locus_7123_Transcript_6/6_Confidence_0.333_Length_2023_frame4	C lectin SM24	1	5	6	6	LRWEDAK	0.697	32.1	48.6
ORF_Brittle Star TubeFoot Data_Locus_7123_Transcript_3/6_Confidence_0.333_Length_1434_frame1,ORF_Brittle Star TubeFoot Data_Locus_7123_Transcript_4/6_Confidence_0.333_Length_1434_frame4,ORF_Brittle Star TubeFoot Data_Locus_7123_Transcript_5/6_Confidence_0.333_Length_2023_frame1,ORF_Brittle Star TubeFoot Data_Locus_7123_Transcript_6/6_Confidence_0.333_Length_2023_frame4	C lectin SM24	1	5	6	6	LWSDASCAMMMPYICMMPAEKER	0.997	65.1	37.8
ORF_Brittle Star TubeFoot Data_Locus_7123_Transcript_3/6_Confidence_0.333_Length_1434_frame1,ORF_Brittle Star TubeFoot Data_Locus_7123_Transcript_4/6_Confidence_0.333_Length_1434_frame4,ORF_Brittle Star TubeFoot Data_Locus_7123_Transcript_5/6_Confidence_0.333_Length_2023_frame1,ORF_Brittle Star TubeFoot Data_Locus_7123_Transcript_6/6_Confidence_0.333_Length_2023_frame4	C lectin SM24	1	5	6	6	TTCGQFAPCSAEALGQLVK	0.96	44.6	49.3
ORF_Brittle Star TubeFoot Data_Locus_7123_Transcript_3/6_Confidence_0.333_Length_1434_frame1,ORF_Brittle Star TubeFoot Data_Locus_7123_Transcript_4/6_Confidence_0.333_Length_1434_frame4,ORF_Brittle Star TubeFoot Data_Locus_7123_Transcript_5/6_Confidence_0.333_Length_2023_frame1,ORF_Brittle Star TubeFoot Data_Locus_7123_Transcript_6/6_Confidence_0.333_Length_2023_frame4	C lectin SM24	1	6	10	11	FTNVDGTPVTFTNWAQGQPDNGAQSTGQPENCVMYGGETK	0.992	49.5	42.9
ORF_Brittle Star TubeFoot Data_Locus_7123_Transcript_3/6_Confidence_0.333_Length_1434_frame1,ORF_Brittle Star TubeFoot Data_Locus_7123_Transcript_4/6_Confidence_0.333_Length_1434_frame4,ORF_Brittle Star TubeFoot Data_Locus_7123_Transcript_5/6_Confidence_0.333_Length_2023_frame1,ORF_Brittle Star TubeFoot Data_Locus_7123_Transcript_6/6_Confidence_0.333_Length_2023_frame4	C lectin SM24	1	6	10	11	LRWEDAK	0.827	30.4	48.5
ORF_Brittle Star TubeFoot Data_Locus_7123_Transcript_3/6_Confidence_0.333_Length_1434_frame1,ORF_Brittle Star TubeFoot Data_Locus_7123_Transcript_4/6_Confidence_0.333_Length_1434_frame4,ORF_Brittle Star TubeFoot Data_Locus_7123_Transcript_5/6_Confidence_0.333_Length_2023_frame1,ORF_Brittle Star TubeFoot Data_Locus_7123_Transcript_6/6_Confidence_0.333_Length_2023_frame4	C lectin SM24	1	6	10	11	LWSDASCAMMMPYICMMPAEK	0.613	20.9	39.9
ORF_Brittle Star TubeFoot Data_Locus_7123_Transcript_3/6_Confidence_0.333_Length_1434_frame1,ORF_Brittle Star TubeFoot Data_Locus_7123_Transcript_4/6_Confidence_0.333_Length_1434_frame4,ORF_Brittle Star TubeFoot Data_Locus_7123_Transcript_5/6_Confidence_0.333_Length_2023_frame1,ORF_Brittle Star TubeFoot Data_Locus_7123_Transcript_6/6_Confidence_0.333_Length_2023_frame4	C lectin SM24	1	6	10	11	LWSDASCAMMMPYICMMPAEKER	0.996	47.7	37.6
ORF_Brittle Star TubeFoot Data_Locus_7123_Transcript_3/6_Confidence_0.333_Length_1434_frame1,ORF_Brittle Star TubeFoot Data_Locus_7123_Transcript_4/6_Confidence_0.333_Length_1434_frame4,ORF_Brittle Star TubeFoot Data_Locus_7123_Transcript_5/6_Confidence_0.333_Length_2023_frame1,ORF_Brittle Star TubeFoot Data_Locus_7123_Transcript_6/6_Confidence_0.333_Length_2023_frame4	C lectin SM24	1	6	10	11	TTCGQFAPCSAEALGQLVK	0.996	58.1	49.3
ORF_Brittle Star TubeFoot Data_Locus_7123_Transcript_3/6_Confidence_0.333_Length_1434_frame1,ORF_Brittle Star TubeFoot Data_Locus_7123_Transcript_4/6_Confidence_0.333_Length_1434_frame4,ORF_Brittle Star TubeFoot Data_Locus_7123_Transcript_5/6_Confidence_0.333_Length_2023_frame1,ORF_Brittle Star TubeFoot Data_Locus_7123_Transcript_6/6_Confidence_0.333_Length_2023_frame4	C lectin SM24	1	6	10	11	WEDAKTTCGQFAPCSAEALGQLVK	0.995	51.8	49.1
ORF_Brittle Star TubeFoot Data_Locus_7123_Transcript_3/6_Confidence_0.333_Length_1434_frame1,ORF_Brittle Star TubeFoot Data_Locus_7123_Transcript_4/6_Confidence_0.333_Length_1434_frame4,ORF_Brittle Star TubeFoot Data_Locus_7123_Transcript_5/6_Confidence_0.333_Length_2023_frame1,ORF_Brittle Star TubeFoot Data_Locus_7123_Transcript_6/6_Confidence_0.333_Length_2023_frame4	C lectin SM24	1	6	8	13	FTNVDGTPVTFTNWAQGQPDNGAQSTGQPENCVMYGGETK	0.981	48.4	42.7
ORF_Brittle Star TubeFoot Data_Locus_7123_Transcript_3/6_Confidence_0.333_Length_1434_frame1,ORF_Brittle Star TubeFoot Data_Locus_7123_Transcript_4/6_Confidence_0.333_Length_1434_frame4,ORF_Brittle Star TubeFoot Data_Locus_7123_Transcript_5/6_Confidence_0.333_Length_2023_frame1,ORF_Brittle Star TubeFoot Data_Locus_7123_Transcript_6/6_Confidence_0.333_Length_2023_frame4	C lectin SM24	1	6	8	13	LRWEDAK	0.651	26.4	48.6
ORF_Brittle Star TubeFoot Data_Locus_7123_Transcript_3/6_Confidence_0.333_Length_1434_frame1,ORF_Brittle Star TubeFoot Data_Locus_7123_Transcript_4/6_Confidence_0.333_Length_1434_frame4,ORF_Brittle Star TubeFoot Data_Locus_7123_Transcript_5/6_Confidence_0.333_Length_2023_frame1,ORF_Brittle Star TubeFoot Data_Locus_7123_Transcript_6/6_Confidence_0.333_Length_2023_frame4	C lectin SM24	1	6	8	13	LWSDASCAMMMPYICMMPAEKER	0.997	53.1	37.8
ORF_Brittle Star TubeFoot Data_Locus_7123_Transcript_3/6_Confidence_0.333_Length_1434_frame1,ORF_Brittle Star TubeFoot Data_Locus_7123_Transcript_4/6_Confidence_0.333_Length_1434_frame4,ORF_Brittle Star TubeFoot Data_Locus_7123_Transcript_5/6_Confidence_0.333_Length_2023_frame1,ORF_Brittle Star TubeFoot Data_Locus_7123_Transcript_6/6_Confidence_0.333_Length_2023_frame4	C lectin SM24	1	6	8	13	LWSDASCAMMMPYICMMPAEKERFPR	0.724	21.7	41.3
ORF_Brittle Star TubeFoot Data_Locus_7123_Transcript_3/6_Confidence_0.333_Length_1434_frame1,ORF_Brittle Star TubeFoot Data_Locus_7123_Transcript_4/6_Confidence_0.333_Length_1434_frame4,ORF_Brittle Star TubeFoot Data_Locus_7123_Transcript_5/6_Confidence_0.333_Length_2023_frame1,ORF_Brittle Star TubeFoot Data_Locus_7123_Transcript_6/6_Confidence_0.333_Length_2023_frame4	C lectin SM24	1	6	8	13	TTCGQFAPCSAEALGQLVK	0.997	58.1	49.4
ORF_Brittle Star TubeFoot Data_Locus_7123_Transcript_3/6_Confidence_0.333_Length_1434_frame1,ORF_Brittle Star TubeFoot Data_Locus_7123_Transcript_4/6_Confidence_0.333_Length_1434_frame4,ORF_Brittle Star TubeFoot Data_Locus_7123_Transcript_5/6_Confidence_0.333_Length_2023_frame1,ORF_Brittle Star TubeFoot Data_Locus_7123_Transcript_6/6_Confidence_0.333_Length_2023_frame4	C lectin SM24	1	6	8	13	WEDAKTTCGQFAPCSAEALGQLVK	0.968	45	49
ORF_Brittle Star TubeFoot Data_Locus_7123_Transcript_3/6_Confidence_0.333_Length_1434_frame1,ORF_Brittle Star TubeFoot Data_Locus_7123_Transcript_4/6_Confidence_0.333_Length_1434_frame4,ORF_Brittle Star TubeFoot Data_Locus_7123_Transcript_5/6_Confidence_0.333_Length_2023_frame1,ORF_Brittle Star TubeFoot Data_Locus_7123_Transcript_6/6_Confidence_0.333_Length_2023_frame4	C lectin SM24	1	5	6	7	FFPDRLR	0.766	27.9	45.7
ORF_Brittle Star TubeFoot Data_Locus_7123_Transcript_3/6_Confidence_0.333_Length_1434_frame1,ORF_Brittle Star TubeFoot Data_Locus_7123_Transcript_4/6_Confidence_0.333_Length_1434_frame4,ORF_Brittle Star TubeFoot Data_Locus_7123_Transcript_5/6_Confidence_0.333_Length_2023_frame1,ORF_Brittle Star TubeFoot Data_Locus_7123_Transcript_6/6_Confidence_0.333_Length_2023_frame4	C lectin SM24	1	5	6	7	FTNVDGTPVTFTNWAQGQPDNGAQSTGQPENCVMYGGETK	0.974	41.9	42.1
ORF_Brittle Star TubeFoot Data_Locus_7123_Transcript_3/6_Confidence_0.333_Length_1434_frame1,ORF_Brittle Star TubeFoot Data_Locus_7123_Transcript_4/6_Confidence_0.333_Length_1434_frame4,ORF_Brittle Star TubeFoot Data_Locus_7123_Transcript_5/6_Confidence_0.333_Length_2023_frame1,ORF_Brittle Star TubeFoot Data_Locus_7123_Transcript_6/6_Confidence_0.333_Length_2023_frame4	C lectin SM24	1	5	6	7	LRWEDAK	0.59	30.2	48.6
ORF_Brittle Star TubeFoot Data_Locus_7123_Transcript_3/6_Confidence_0.333_Length_1434_frame1,ORF_Brittle Star TubeFoot Data_Locus_7123_Transcript_4/6_Confidence_0.333_Length_1434_frame4,ORF_Brittle Star TubeFoot Data_Locus_7123_Transcript_5/6_Confidence_0.333_Length_2023_frame1,ORF_Brittle Star TubeFoot Data_Locus_7123_Transcript_6/6_Confidence_0.333_Length_2023_frame4	C lectin SM24	1	5	6	7	LWSDASCAMMMPYICMMPAEKER	0.992	44.8	37.5
ORF_Brittle Star TubeFoot Data_Locus_7123_Transcript_3/6_Confidence_0.333_Length_1434_frame1,ORF_Brittle Star TubeFoot Data_Locus_7123_Transcript_4/6_Confidence_0.333_Length_1434_frame4,ORF_Brittle Star TubeFoot Data_Locus_7123_Transcript_5/6_Confidence_0.333_Length_2023_frame1,ORF_Brittle Star TubeFoot Data_Locus_7123_Transcript_6/6_Confidence_0.333_Length_2023_frame4	C lectin SM24	1	5	6	7	TTCGQFAPCSAEALGQLVK	0.991	52.4	49.3
ORF_Brittle Star TubeFoot Data_Locus_7123_Transcript_3/6_Confidence_0.333_Length_1434_frame1,ORF_Brittle Star TubeFoot Data_Locus_7123_Transcript_4/6_Confidence_0.333_Length_1434_frame4,ORF_Brittle Star TubeFoot Data_Locus_7123_Transcript_5/6_Confidence_0.333_Length_2023_frame1,ORF_Brittle Star TubeFoot Data_Locus_7123_Transcript_6/6_Confidence_0.333_Length_2023_frame4	C lectin SM24	1	4	5	6	FFPDRLR	0.655	25.4	45.7
ORF_Brittle Star TubeFoot Data_Locus_7123_Transcript_3/6_Confidence_0.333_Length_1434_frame1,ORF_Brittle Star TubeFoot Data_Locus_7123_Transcript_4/6_Confidence_0.333_Length_1434_frame4,ORF_Brittle Star TubeFoot Data_Locus_7123_Transcript_5/6_Confidence_0.333_Length_2023_frame1,ORF_Brittle Star TubeFoot Data_Locus_7123_Transcript_6/6_Confidence_0.333_Length_2023_frame4	C lectin SM24	1	4	5	6	LRWEDAK	0.884	31	48.5
ORF_Brittle Star TubeFoot Data_Locus_7123_Transcript_3/6_Confidence_0.333_Length_1434_frame1,ORF_Brittle Star TubeFoot Data_Locus_7123_Transcript_4/6_Confidence_0.333_Length_1434_frame4,ORF_Brittle Star TubeFoot Data_Locus_7123_Transcript_5/6_Confidence_0.333_Length_2023_frame1,ORF_Brittle Star TubeFoot Data_Locus_7123_Transcript_6/6_Confidence_0.333_Length_2023_frame4	C lectin SM24	1	4	5	6	LWSDASCAMMMPYICMMPAEKER	0.997	54.2	37.8
ORF_Brittle Star TubeFoot Data_Locus_7123_Transcript_3/6_Confidence_0.333_Length_1434_frame1,ORF_Brittle Star TubeFoot Data_Locus_7123_Transcript_4/6_Confidence_0.333_Length_1434_frame4,ORF_Brittle Star TubeFoot Data_Locus_7123_Transcript_5/6_Confidence_0.333_Length_2023_frame1,ORF_Brittle Star TubeFoot Data_Locus_7123_Transcript_6/6_Confidence_0.333_Length_2023_frame4	C lectin SM24	1	4	5	6	TTCGQFAPCSAEALGQLVK	0.945	41.1	49.3
ORF_Brittle Star TubeFoot Data_Locus_7123_Transcript_3/6_Confidence_0.333_Length_1434_frame1,ORF_Brittle Star TubeFoot Data_Locus_7123_Transcript_4/6_Confidence_0.333_Length_1434_frame4,ORF_Brittle Star TubeFoot Data_Locus_7123_Transcript_5/6_Confidence_0.333_Length_2023_frame1,ORF_Brittle Star TubeFoot Data_Locus_7123_Transcript_6/6_Confidence_0.333_Length_2023_frame4	C lectin SM24	0.986	2	3	3	LRWEDAK	0.712	32.4	48.5
ORF_Brittle Star TubeFoot Data_Locus_7123_Transcript_3/6_Confidence_0.333_Length_1434_frame1,ORF_Brittle Star TubeFoot Data_Locus_7123_Transcript_4/6_Confidence_0.333_Length_1434_frame4,ORF_Brittle Star TubeFoot Data_Locus_7123_Transcript_5/6_Confidence_0.333_Length_2023_frame1,ORF_Brittle Star TubeFoot Data_Locus_7123_Transcript_6/6_Confidence_0.333_Length_2023_frame4	C lectin SM24	0.986	2	3	3	TTCGQFAPCSAEALGQLVK	0.997	81.1	49.3
ORF_Brittle Star TubeFoot Data_Locus_7123_Transcript_3/6_Confidence_0.333_Length_1434_frame1,ORF_Brittle Star TubeFoot Data_Locus_7123_Transcript_4/6_Confidence_0.333_Length_1434_frame4,ORF_Brittle Star TubeFoot Data_Locus_7123_Transcript_5/6_Confidence_0.333_Length_2023_frame1,ORF_Brittle Star TubeFoot Data_Locus_7123_Transcript_6/6_Confidence_0.333_Length_2023_frame4	C lectin SM24	0.997	2	4	4	TTCGQFAPCSAEALGQLVK	0.997	67.2	49.2
ORF_Brittle Star TubeFoot Data_Locus_7123_Transcript_3/6_Confidence_0.333_Length_1434_frame1,ORF_Brittle Star TubeFoot Data_Locus_7123_Transcript_4/6_Confidence_0.333_Length_1434_frame4,ORF_Brittle Star TubeFoot Data_Locus_7123_Transcript_5/6_Confidence_0.333_Length_2023_frame1,ORF_Brittle Star TubeFoot Data_Locus_7123_Transcript_6/6_Confidence_0.333_Length_2023_frame4	C lectin SM24	0.997	2	4	4	WEDAKTTCGQFAPCSAEALGQLVK	0.932	34.1	49
ORF_Brittle Star TubeFoot Data_Locus_7123_Transcript_3/6_Confidence_0.333_Length_1434_frame1,ORF_Brittle Star TubeFoot Data_Locus_7123_Transcript_4/6_Confidence_0.333_Length_1434_frame4,ORF_Brittle Star TubeFoot Data_Locus_7123_Transcript_5/6_Confidence_0.333_Length_2023_frame1,ORF_Brittle Star TubeFoot Data_Locus_7123_Transcript_6/6_Confidence_0.333_Length_2023_frame4	C lectin SM24	0.989	2	4	4	LRWEDAK	0.784	28.2	48.5
ORF_Brittle Star TubeFoot Data_Locus_7123_Transcript_3/6_Confidence_0.333_Length_1434_frame1,ORF_Brittle Star TubeFoot Data_Locus_7123_Transcript_4/6_Confidence_0.333_Length_1434_frame4,ORF_Brittle Star TubeFoot Data_Locus_7123_Transcript_5/6_Confidence_0.333_Length_2023_frame1,ORF_Brittle Star TubeFoot Data_Locus_7123_Transcript_6/6_Confidence_0.333_Length_2023_frame4	C lectin SM24	0.989	2	4	4	TTCGQFAPCSAEALGQLVK	0.995	66	48.7
ORF_Brittle Star TubeFoot Data_Locus_74501_Transcript_1/1_Confidence_1.000_Length_181_frame2	Fibrinogen C	0.998	4	4	4	FDFFR	0.749	25.1	44.9
ORF_Brittle Star TubeFoot Data_Locus_74501_Transcript_1/1_Confidence_1.000_Length_181_frame2	Fibrinogen C	0.998	4	4	4	GWEEYRNGFGK	0.962	33.7	45.5
ORF_Brittle Star TubeFoot Data_Locus_74501_Transcript_1/1_Confidence_1.000_Length_181_frame2	Fibrinogen C	0.998	4	4	4	LSQEHWLGNELVHHLVMQDR	0.686	29	49.8
ORF_Brittle Star TubeFoot Data_Locus_74501_Transcript_1/1_Confidence_1.000_Length_181_frame2	Fibrinogen C	0.998	4	4	4	TDGRFDFFR	0.607	24	46.9
ORF_Brittle Star TubeFoot Data_Locus_74501_Transcript_1/1_Confidence_1.000_Length_181_frame2	Fibrinogen C	1	4	9	12	FDFFRGWEEYR	0.856	30.6	47.1
ORF_Brittle Star TubeFoot Data_Locus_74501_Transcript_1/1_Confidence_1.000_Length_181_frame2	Fibrinogen C	1	4	9	12	FDFFRGWEEYRNGFGK	0.752	28.5	47.6
ORF_Brittle Star TubeFoot Data_Locus_74501_Transcript_1/1_Confidence_1.000_Length_181_frame2	Fibrinogen C	1	4	9	12	GWEEYRNGFGK	0.997	55.7	45.5
ORF_Brittle Star TubeFoot Data_Locus_74501_Transcript_1/1_Confidence_1.000_Length_181_frame2	Fibrinogen C	1	4	9	12	LSQEHWLGNELVHHLVMQDR	0.991	49	49.8
ORF_Brittle Star TubeFoot Data_Locus_74501_Transcript_1/1_Confidence_1.000_Length_181_frame2	Fibrinogen C	1	5	15	23	FDFFRGWEEYR	0.951	34.7	47.1
ORF_Brittle Star TubeFoot Data_Locus_74501_Transcript_1/1_Confidence_1.000_Length_181_frame2	Fibrinogen C	1	5	15	23	FDFFRGWEEYRNGFGK	0.898	30.7	47.6
ORF_Brittle Star TubeFoot Data_Locus_74501_Transcript_1/1_Confidence_1.000_Length_181_frame2	Fibrinogen C	1	5	15	23	GWEEYRNGFGK	0.989	53.5	45.5
ORF_Brittle Star TubeFoot Data_Locus_74501_Transcript_1/1_Confidence_1.000_Length_181_frame2	Fibrinogen C	1	5	15	23	LSQEHWLGNELVHHLVMQDR	0.997	57.6	49.5
ORF_Brittle Star TubeFoot Data_Locus_74501_Transcript_1/1_Confidence_1.000_Length_181_frame2	Fibrinogen C	1	5	15	23	LSQEHWLGNELVHHLVMQDRYELR	0.91	33.1	49.3
ORF_Brittle Star TubeFoot Data_Locus_74501_Transcript_1/1_Confidence_1.000_Length_181_frame2	Fibrinogen C	1	5	17	25	FDFFRGWEEYR	0.587	27.9	47.1
ORF_Brittle Star TubeFoot Data_Locus_74501_Transcript_1/1_Confidence_1.000_Length_181_frame2	Fibrinogen C	1	5	17	25	FDFFRGWEEYRNGFGK	0.765	27.8	47.8
ORF_Brittle Star TubeFoot Data_Locus_74501_Transcript_1/1_Confidence_1.000_Length_181_frame2	Fibrinogen C	1	5	17	25	GWEEYRNGFGK	0.98	47.3	45.5
ORF_Brittle Star TubeFoot Data_Locus_74501_Transcript_1/1_Confidence_1.000_Length_181_frame2	Fibrinogen C	1	5	17	25	LSQEHWLGNELVHHLVMQDR	0.997	63.7	49.7
ORF_Brittle Star TubeFoot Data_Locus_74501_Transcript_1/1_Confidence_1.000_Length_181_frame2	Fibrinogen C	1	5	17	25	LSQEHWLGNELVHHLVMQDRYELR	0.664	27.7	49.6
ORF_Brittle Star TubeFoot Data_Locus_74501_Transcript_1/1_Confidence_1.000_Length_181_frame2	Fibrinogen C	1	6	13	17	FDFFRGWEEYR	0.944	36.6	47.1
ORF_Brittle Star TubeFoot Data_Locus_74501_Transcript_1/1_Confidence_1.000_Length_181_frame2	Fibrinogen C	1	6	13	17	FDFFRGWEEYRNGFGK	0.865	32.1	47.5
ORF_Brittle Star TubeFoot Data_Locus_74501_Transcript_1/1_Confidence_1.000_Length_181_frame2	Fibrinogen C	1	6	13	17	GWEEYRNGFGK	0.938	41.2	45.5
ORF_Brittle Star TubeFoot Data_Locus_74501_Transcript_1/1_Confidence_1.000_Length_181_frame2	Fibrinogen C	1	6	13	17	LSQEHWLGNELVHHLVMQDR	0.997	61.8	49.7
ORF_Brittle Star TubeFoot Data_Locus_74501_Transcript_1/1_Confidence_1.000_Length_181_frame2	Fibrinogen C	1	6	13	17	RTDGRFDFFR	0.539	25.6	48.2
ORF_Brittle Star TubeFoot Data_Locus_74501_Transcript_1/1_Confidence_1.000_Length_181_frame2	Fibrinogen C	1	6	13	17	TDGRFDFFR	0.546	28	47
ORF_Brittle Star TubeFoot Data_Locus_74501_Transcript_1/1_Confidence_1.000_Length_181_frame2	Fibrinogen C	1	8	17	21	FDFFR	0.626	23	43.2
ORF_Brittle Star TubeFoot Data_Locus_74501_Transcript_1/1_Confidence_1.000_Length_181_frame2	Fibrinogen C	1	8	17	21	FDFFRGWEEYR	0.955	39.1	47.1
ORF_Brittle Star TubeFoot Data_Locus_74501_Transcript_1/1_Confidence_1.000_Length_181_frame2	Fibrinogen C	1	8	17	21	FDFFRGWEEYRNGFGK	0.555	26.5	47.6
ORF_Brittle Star TubeFoot Data_Locus_74501_Transcript_1/1_Confidence_1.000_Length_181_frame2	Fibrinogen C	1	8	17	21	GWEEYRNGFGK	0.964	42.2	45.5
ORF_Brittle Star TubeFoot Data_Locus_74501_Transcript_1/1_Confidence_1.000_Length_181_frame2	Fibrinogen C	1	8	17	21	LSQEHWLGNELVHHLVMQDR	0.997	71	49.8
ORF_Brittle Star TubeFoot Data_Locus_74501_Transcript_1/1_Confidence_1.000_Length_181_frame2	Fibrinogen C	1	8	17	21	LSQEHWLGNELVHHLVMQDRYELR	0.56	24	49.6
ORF_Brittle Star TubeFoot Data_Locus_74501_Transcript_1/1_Confidence_1.000_Length_181_frame2	Fibrinogen C	1	8	17	21	RTDGRFDFFR	0.534	22.2	48.2
ORF_Brittle Star TubeFoot Data_Locus_74501_Transcript_1/1_Confidence_1.000_Length_181_frame2	Fibrinogen C	1	8	17	21	TDGRFDFFR	0.588	26.5	47.1
ORF_Brittle Star TubeFoot Data_Locus_74501_Transcript_1/1_Confidence_1.000_Length_181_frame2	Fibrinogen C	1	4	15	19	FDFFRGWEEYR	0.966	36.1	47.1
ORF_Brittle Star TubeFoot Data_Locus_74501_Transcript_1/1_Confidence_1.000_Length_181_frame2	Fibrinogen C	1	4	15	19	FDFFRGWEEYRNGFGK	0.859	33.7	47.6
ORF_Brittle Star TubeFoot Data_Locus_74501_Transcript_1/1_Confidence_1.000_Length_181_frame2	Fibrinogen C	1	4	15	19	GWEEYRNGFGK	0.951	40.5	45.5
ORF_Brittle Star TubeFoot Data_Locus_74501_Transcript_1/1_Confidence_1.000_Length_181_frame2	Fibrinogen C	1	4	15	19	LSQEHWLGNELVHHLVMQDR	0.997	59.4	49.8
ORF_Brittle Star TubeFoot Data_Locus_74501_Transcript_1/1_Confidence_1.000_Length_181_frame2	Fibrinogen C	1	4	13	15	FDFFRGWEEYR	0.918	33.3	47.1
ORF_Brittle Star TubeFoot Data_Locus_74501_Transcript_1/1_Confidence_1.000_Length_181_frame2	Fibrinogen C	1	4	13	15	FDFFRGWEEYRNGFGK	0.802	28.7	47.5
ORF_Brittle Star TubeFoot Data_Locus_74501_Transcript_1/1_Confidence_1.000_Length_181_frame2	Fibrinogen C	1	4	13	15	GWEEYRNGFGK	0.981	45	45.5
ORF_Brittle Star TubeFoot Data_Locus_74501_Transcript_1/1_Confidence_1.000_Length_181_frame2	Fibrinogen C	1	4	13	15	LSQEHWLGNELVHHLVMQDR	0.968	50.9	49.7
ORF_Brittle Star TubeFoot Data_Locus_74501_Transcript_1/1_Confidence_1.000_Length_181_frame2	Fibrinogen C	1	5	16	18	FDFFRGWEEYR	0.969	39.2	47.1
ORF_Brittle Star TubeFoot Data_Locus_74501_Transcript_1/1_Confidence_1.000_Length_181_frame2	Fibrinogen C	1	5	16	18	FDFFRGWEEYRNGFGK	0.649	27.4	47.5
ORF_Brittle Star TubeFoot Data_Locus_74501_Transcript_1/1_Confidence_1.000_Length_181_frame2	Fibrinogen C	1	5	16	18	GWEEYRNGFGK	0.939	41.2	45.5
ORF_Brittle Star TubeFoot Data_Locus_74501_Transcript_1/1_Confidence_1.000_Length_181_frame2	Fibrinogen C	1	5	16	18	LSQEHWLGNELVHHLVMQDR	0.993	56.5	49.9
ORF_Brittle Star TubeFoot Data_Locus_74501_Transcript_1/1_Confidence_1.000_Length_181_frame2	Fibrinogen C	1	5	16	18	LSQEHWLGNELVHHLVMQDRYELR	0.661	33.7	49.3
ORF_Brittle Star TubeFoot Data_Locus_74501_Transcript_1/1_Confidence_1.000_Length_181_frame2	Fibrinogen C	1	5	15	19	FDFFRGWEEYR	0.891	29.5	47.1
ORF_Brittle Star TubeFoot Data_Locus_74501_Transcript_1/1_Confidence_1.000_Length_181_frame2	Fibrinogen C	1	5	15	19	FDFFRGWEEYRNGFGK	0.791	26.8	47.6
ORF_Brittle Star TubeFoot Data_Locus_74501_Transcript_1/1_Confidence_1.000_Length_181_frame2	Fibrinogen C	1	5	15	19	GWEEYRNGFGK	0.963	47.3	45.5
ORF_Brittle Star TubeFoot Data_Locus_74501_Transcript_1/1_Confidence_1.000_Length_181_frame2	Fibrinogen C	1	5	15	19	LSQEHWLGNELVHHLVMQDR	0.997	55.9	49.8
ORF_Brittle Star TubeFoot Data_Locus_74501_Transcript_1/1_Confidence_1.000_Length_181_frame2	Fibrinogen C	1	5	15	19	TDGRFDFFR	0.693	24.3	47.1
ORF_Brittle Star TubeFoot Data_Locus_74501_Transcript_1/1_Confidence_1.000_Length_181_frame2	Fibrinogen C	1	5	10	11	FDFFRGWEEYR	0.972	38.7	47
ORF_Brittle Star TubeFoot Data_Locus_74501_Transcript_1/1_Confidence_1.000_Length_181_frame2	Fibrinogen C	1	5	10	11	FDFFRGWEEYRNGFGK	0.634	25.3	47.5
ORF_Brittle Star TubeFoot Data_Locus_74501_Transcript_1/1_Confidence_1.000_Length_181_frame2	Fibrinogen C	1	5	10	11	GWEEYRNGFGK	0.986	46.9	45.3
ORF_Brittle Star TubeFoot Data_Locus_74501_Transcript_1/1_Confidence_1.000_Length_181_frame2	Fibrinogen C	1	5	10	11	LSQEHWLGNELVHHLVMQDR	0.995	57.6	49.8
ORF_Brittle Star TubeFoot Data_Locus_74501_Transcript_1/1_Confidence_1.000_Length_181_frame2	Fibrinogen C	1	5	10	11	TDGRFDFFR	0.91	35.4	47.1
ORF_Brittle Star TubeFoot Data_Locus_74501_Transcript_1/1_Confidence_1.000_Length_181_frame2	Fibrinogen C	1	3	6	7	GWEEYRNGFGK	0.967	49.2	45.6
ORF_Brittle Star TubeFoot Data_Locus_74501_Transcript_1/1_Confidence_1.000_Length_181_frame2	Fibrinogen C	1	3	6	7	LSQEHWLGNELVHHLVMQDR	0.97	45.8	49.8
ORF_Brittle Star TubeFoot Data_Locus_74501_Transcript_1/1_Confidence_1.000_Length_181_frame2	Fibrinogen C	1	3	6	7	TDGRFDFFR	0.808	29.9	47.1
ORF_Brittle Star TubeFoot Data_Locus_74501_Transcript_1/1_Confidence_1.000_Length_181_frame2	Fibrinogen C	1	4	5	7	FDFFR	0.739	26.4	44.9
ORF_Brittle Star TubeFoot Data_Locus_74501_Transcript_1/1_Confidence_1.000_Length_181_frame2	Fibrinogen C	1	4	5	7	GWEEYRNGFGK	0.989	47.2	45.3
ORF_Brittle Star TubeFoot Data_Locus_74501_Transcript_1/1_Confidence_1.000_Length_181_frame2	Fibrinogen C	1	4	5	7	RTDGRFDFFR	0.63	26	48.2
ORF_Brittle Star TubeFoot Data_Locus_74501_Transcript_1/1_Confidence_1.000_Length_181_frame2	Fibrinogen C	1	4	5	7	TDGRFDFFR	0.931	37.5	46.8
ORF_Brittle Star TubeFoot Data_Locus_74501_Transcript_1/1_Confidence_1.000_Length_181_frame2	Fibrinogen C	0.995	2	3	5	GWEEYRNGFGK	0.981	49.2	45.5
ORF_Brittle Star TubeFoot Data_Locus_74501_Transcript_1/1_Confidence_1.000_Length_181_frame2	Fibrinogen C	0.995	2	3	5	TDGRFDFFR	0.895	29.8	46.8
ORF_Brittle Star TubeFoot Data_Locus_74501_Transcript_1/1_Confidence_1.000_Length_181_frame2	Fibrinogen C	0.988	2	3	4	GWEEYRNGFGK	0.979	42.8	45.5
ORF_Brittle Star TubeFoot Data_Locus_74501_Transcript_1/1_Confidence_1.000_Length_181_frame2	Fibrinogen C	0.988	2	3	4	TDGRFDFFR	0.769	29.5	47
ORF_Brittle Star TubeFoot Data_Locus_74501_Transcript_1/1_Confidence_1.000_Length_181_frame2	Fibrinogen C	1	3	3	4	GWEEYRNGFGK	0.997	53.9	45.5
ORF_Brittle Star TubeFoot Data_Locus_74501_Transcript_1/1_Confidence_1.000_Length_181_frame2	Fibrinogen C	1	3	3	4	LSQEHWLGNELVHHLVMQDR	0.937	47.6	49.7
ORF_Brittle Star TubeFoot Data_Locus_74501_Transcript_1/1_Confidence_1.000_Length_181_frame2	Fibrinogen C	1	3	3	4	TDGRFDFFR	0.945	33	46.8
ORF_Brittle Star TubeFoot Data_Locus_74501_Transcript_1/1_Confidence_1.000_Length_181_frame2	Fibrinogen C	0.988	2	2	3	GWEEYRNGFGK	0.99	44.7	45.3
ORF_Brittle Star TubeFoot Data_Locus_74501_Transcript_1/1_Confidence_1.000_Length_181_frame2	Fibrinogen C	0.988	2	2	3	TDGRFDFFR	0.761	26.1	47.1
ORF_Brittle Star TubeFoot Data_Locus_9902_Transcript_1/1_Confidence_1.000_Length_1165_frame2	Collagen	0.996	3	3	3	HLCTELSR	0.544	22.5	46.1
ORF_Brittle Star TubeFoot Data_Locus_9902_Transcript_1/1_Confidence_1.000_Length_1165_frame2	Collagen	0.996	3	3	3	IEQSLSPYHSSIPLR	0.81	34	48.7
ORF_Brittle Star TubeFoot Data_Locus_9902_Transcript_1/1_Confidence_1.000_Length_1165_frame2	Collagen	0.996	3	3	3	LLFDLDALTTR	0.996	61.9	47.6
ORF_Brittle Star TubeFoot Data_Locus_9902_Transcript_1/1_Confidence_1.000_Length_1165_frame2	Collagen	1	4	5	6	ASPDYMFEVQGGGDQIVR	0.997	82	47.8
ORF_Brittle Star TubeFoot Data_Locus_9902_Transcript_1/1_Confidence_1.000_Length_1165_frame2	Collagen	1	4	5	6	IEQSLSPYHSSIPLR	0.558	25.7	48.7
ORF_Brittle Star TubeFoot Data_Locus_9902_Transcript_1/1_Confidence_1.000_Length_1165_frame2	Collagen	1	4	5	6	LGLYGSTNPQGTGAK	0.997	65.3	49.3
ORF_Brittle Star TubeFoot Data_Locus_9902_Transcript_1/1_Confidence_1.000_Length_1165_frame2	Collagen	1	4	5	6	LLFDLDALTTR	0.997	70.3	47.6
ORF_Brittle Star TubeFoot Data_Locus_9902_Transcript_1/1_Confidence_1.000_Length_1165_frame2	Collagen	1	6	6	7	ASPDYMFEVQGGGDQIVR	0.997	75.3	47.8
ORF_Brittle Star TubeFoot Data_Locus_9902_Transcript_1/1_Confidence_1.000_Length_1165_frame2	Collagen	1	6	6	7	HLCTELSR	0.598	27.3	46.1
ORF_Brittle Star TubeFoot Data_Locus_9902_Transcript_1/1_Confidence_1.000_Length_1165_frame2	Collagen	1	6	6	7	IEQSLSPYHSSIPLR	0.864	33.3	48.7
ORF_Brittle Star TubeFoot Data_Locus_9902_Transcript_1/1_Confidence_1.000_Length_1165_frame2	Collagen	1	6	6	7	LGLYGSTNPQGTGAK	0.995	60.5	49.2
ORF_Brittle Star TubeFoot Data_Locus_9902_Transcript_1/1_Confidence_1.000_Length_1165_frame2	Collagen	1	6	6	7	LLFDLDALTTR	0.992	55.4	47
ORF_Brittle Star TubeFoot Data_Locus_9902_Transcript_1/1_Confidence_1.000_Length_1165_frame2	Collagen	1	6	6	7	TPGQMLDYADVATNFDMTGLTCQQVK	0.732	28.2	47.2
ORF_Brittle Star TubeFoot Data_Locus_9902_Transcript_1/1_Confidence_1.000_Length_1165_frame2	Collagen	1	4	5	5	HLCTELSR	0.54	27	46.1
ORF_Brittle Star TubeFoot Data_Locus_9902_Transcript_1/1_Confidence_1.000_Length_1165_frame2	Collagen	1	4	5	5	IEQSLSPYHSSIPLR	0.837	32.4	48.7
ORF_Brittle Star TubeFoot Data_Locus_9902_Transcript_1/1_Confidence_1.000_Length_1165_frame2	Collagen	1	4	5	5	LGLYGSTNPQGTGAK	0.997	84.9	49.2
ORF_Brittle Star TubeFoot Data_Locus_9902_Transcript_1/1_Confidence_1.000_Length_1165_frame2	Collagen	1	4	5	5	QILNMDQAGK	0.992	54.3	48.6
ORF_Brittle Star TubeFoot Data_Locus_9902_Transcript_1/1_Confidence_1.000_Length_1165_frame2	Collagen	1	5	5	6	IEQSLSPYHSSIPLR	0.653	29.3	48.7
ORF_Brittle Star TubeFoot Data_Locus_9902_Transcript_1/1_Confidence_1.000_Length_1165_frame2	Collagen	1	5	5	6	LGLYGSTNPQGTGAK	0.997	71	49.2
ORF_Brittle Star TubeFoot Data_Locus_9902_Transcript_1/1_Confidence_1.000_Length_1165_frame2	Collagen	1	5	5	6	LLFDLDALTTR	0.997	65.5	47
ORF_Brittle Star TubeFoot Data_Locus_9902_Transcript_1/1_Confidence_1.000_Length_1165_frame2	Collagen	1	5	5	6	QILNMDQAGK	0.933	44.4	48.6
ORF_Brittle Star TubeFoot Data_Locus_9902_Transcript_1/1_Confidence_1.000_Length_1165_frame2	Collagen	1	5	5	6	YICVELK	0.696	29.5	46.9
ORF_Brittle Star TubeFoot Data_Locus_9902_Transcript_1/1_Confidence_1.000_Length_1165_frame2	Collagen	1	4	4	4	IEQSLSPYHSSIPLR	0.709	26.7	48.7
ORF_Brittle Star TubeFoot Data_Locus_9902_Transcript_1/1_Confidence_1.000_Length_1165_frame2	Collagen	1	4	4	4	LGLYGSTNPQGTGAK	0.997	62.3	49.2
ORF_Brittle Star TubeFoot Data_Locus_9902_Transcript_1/1_Confidence_1.000_Length_1165_frame2	Collagen	1	4	4	4	LLFDLDALTTR	0.997	69.9	47.5
ORF_Brittle Star TubeFoot Data_Locus_9902_Transcript_1/1_Confidence_1.000_Length_1165_frame2	Collagen	1	4	4	4	QILNMDQAGK	0.874	37.5	48.6
ORF_Brittle Star TubeFoot Data_Locus_9902_Transcript_1/1_Confidence_1.000_Length_1165_frame2	Collagen	1	5	5	5	HLCTELSR	0.707	30.2	45.9
ORF_Brittle Star TubeFoot Data_Locus_9902_Transcript_1/1_Confidence_1.000_Length_1165_frame2	Collagen	1	5	5	5	IEQSLSPYHSSIPLR	0.528	28.1	48.6
ORF_Brittle Star TubeFoot Data_Locus_9902_Transcript_1/1_Confidence_1.000_Length_1165_frame2	Collagen	1	5	5	5	LGLYGSTNPQGTGAK	0.997	66.7	49.2
ORF_Brittle Star TubeFoot Data_Locus_9902_Transcript_1/1_Confidence_1.000_Length_1165_frame2	Collagen	1	5	5	5	LLFDLDALTTR	0.997	71.9	47
ORF_Brittle Star TubeFoot Data_Locus_9902_Transcript_1/1_Confidence_1.000_Length_1165_frame2	Collagen	1	5	5	5	QILNMDQAGK	0.895	43.3	48.6
ORF_Brittle Star TubeFoot Data_Locus_9902_Transcript_1/1_Confidence_1.000_Length_1165_frame2	Collagen	1	6	6	7	HLCTELSR	0.561	23.4	46.1
ORF_Brittle Star TubeFoot Data_Locus_9902_Transcript_1/1_Confidence_1.000_Length_1165_frame2	Collagen	1	6	6	7	IEQSLSPYHSSIPLR	0.824	33	48.7
ORF_Brittle Star TubeFoot Data_Locus_9902_Transcript_1/1_Confidence_1.000_Length_1165_frame2	Collagen	1	6	6	7	LGLYGSTNPQGTGAK	0.997	72.9	49.2
ORF_Brittle Star TubeFoot Data_Locus_9902_Transcript_1/1_Confidence_1.000_Length_1165_frame2	Collagen	1	6	6	7	LLFDLDALTTR	0.997	67.8	47
ORF_Brittle Star TubeFoot Data_Locus_9902_Transcript_1/1_Confidence_1.000_Length_1165_frame2	Collagen	1	6	6	7	QILNMDQAGK	0.977	46.3	48.6
ORF_Brittle Star TubeFoot Data_Locus_9902_Transcript_1/1_Confidence_1.000_Length_1165_frame2	Collagen	1	6	6	7	YICVELK	0.795	29.4	46.9
ORF_Brittle Star TubeFoot Data_Locus_9902_Transcript_1/1_Confidence_1.000_Length_1165_frame2	Collagen	1	5	5	5	HLCTELSR	0.515	25.2	46.1
ORF_Brittle Star TubeFoot Data_Locus_9902_Transcript_1/1_Confidence_1.000_Length_1165_frame2	Collagen	1	5	5	5	IEQSLSPYHSSIPLR	0.788	34.5	48.8
ORF_Brittle Star TubeFoot Data_Locus_9902_Transcript_1/1_Confidence_1.000_Length_1165_frame2	Collagen	1	5	5	5	LGLYGSTNPQGTGAK	0.996	63.9	49.2
ORF_Brittle Star TubeFoot Data_Locus_9902_Transcript_1/1_Confidence_1.000_Length_1165_frame2	Collagen	1	5	5	5	LLFDLDALTTR	0.997	66	47
ORF_Brittle Star TubeFoot Data_Locus_9902_Transcript_1/1_Confidence_1.000_Length_1165_frame2	Collagen	1	5	5	5	QILNMDQAGK	0.952	48.4	48.6
ORF_Brittle Star TubeFoot Data_Locus_9902_Transcript_1/1_Confidence_1.000_Length_1165_frame2	Collagen	1	3	3	3	LGLYGSTNPQGTGAK	0.997	83.2	49.2
ORF_Brittle Star TubeFoot Data_Locus_9902_Transcript_1/1_Confidence_1.000_Length_1165_frame2	Collagen	1	3	3	3	LLFDLDALTTR	0.988	55.2	47
ORF_Brittle Star TubeFoot Data_Locus_9902_Transcript_1/1_Confidence_1.000_Length_1165_frame2	Collagen	1	3	3	3	QILNMDQAGK	0.982	48.4	48.6
ORF_Brittle Star TubeFoot Data_Locus_9902_Transcript_1/1_Confidence_1.000_Length_1165_frame2	Collagen	1	3	3	3	LGLYGSTNPQGTGAK	0.997	71.7	49.2
ORF_Brittle Star TubeFoot Data_Locus_9902_Transcript_1/1_Confidence_1.000_Length_1165_frame2	Collagen	1	3	3	3	LLFDLDALTTR	0.997	65.7	47
ORF_Brittle Star TubeFoot Data_Locus_9902_Transcript_1/1_Confidence_1.000_Length_1165_frame2	Collagen	1	3	3	3	QILNMDQAGK	0.946	48.6	48.6
REV_ORF_Brittle Star Tube Foot Data_Locus_66782_Transcript_1/2_Confidence_0.500_Length_426_frame5	Unknown	0.946	2	2	2	ITGVLNMENMENMENMGNMGNMGNMENMESVESVESMVGGVIR	0.599	7.56	33.4
REV_ORF_Brittle Star Tube Foot Data_Locus_66782_Transcript_1/2_Confidence_0.500_Length_426_frame5	Unknown	0.946	2	2	2	ITGVLNMENMENMENMGNMGNMGNMENMESVESVESMVGGVSR	0.865	11.6	31
REV_ORF_Brittle Star Tube Foot Data_Locus_66782_Transcript_1/2_Confidence_0.500_Length_426_frame5	Unknown	0.988	4	4	4	EKITGVLNMENMENMENMGNMGNMGNMENMESVESVESMVGGVKR	0.701	11.8	32.6
REV_ORF_Brittle Star Tube Foot Data_Locus_66782_Transcript_1/2_Confidence_0.500_Length_426_frame5	Unknown	0.988	4	4	4	ITGVLNMENMENMENMGNMGNMGNMENMESVESVESMVGGVPR	0.539	5.65	30
REV_ORF_Brittle Star Tube Foot Data_Locus_66782_Transcript_1/2_Confidence_0.500_Length_426_frame5	Unknown	0.988	4	4	4	ITGVLNMENMENMENMGNMGNMGNMENMESVESVESMVGGVQR	0.701	8.05	29.5
REV_ORF_Brittle Star Tube Foot Data_Locus_66782_Transcript_1/2_Confidence_0.500_Length_426_frame5	Unknown	0.988	4	4	4	ITGVLNMENMENMENMGNMGNMGNMENMESVESVESMVGGVSR	0.701	9.13	30.4
REV_ORF_Brittle Star Tube Foot Data_Locus_66782_Transcript_1/2_Confidence_0.500_Length_426_frame5	Unknown	0.998	6	6	6	EKITGVLNMENMENMENMGNMGNMGNMENMESVESVESMVGGVYR	0.528	13.3	33.1
REV_ORF_Brittle Star Tube Foot Data_Locus_66782_Transcript_1/2_Confidence_0.500_Length_426_frame5	Unknown	0.998	6	6	6	ITGVLNMENMENMENMGNMGNMGNMENMESVESVESMVGGVER	0.74	10.5	30.7
REV_ORF_Brittle Star Tube Foot Data_Locus_66782_Transcript_1/2_Confidence_0.500_Length_426_frame5	Unknown	0.998	6	6	6	ITGVLNMENMENMENMGNMGNMGNMENMESVESVESMVGGVFR	0.61	10.2	30.9
REV_ORF_Brittle Star Tube Foot Data_Locus_66782_Transcript_1/2_Confidence_0.500_Length_426_frame5	Unknown	0.998	6	6	6	ITGVLNMENMENMENMGNMGNMGNMENMESVESVESMVGGVMR	0.74	15.1	31
REV_ORF_Brittle Star Tube Foot Data_Locus_66782_Transcript_1/2_Confidence_0.500_Length_426_frame5	Unknown	0.998	6	6	6	ITGVLNMENMENMENMGNMGNMGNMENMESVESVESMVGGVTR	0.592	8.04	29.9
REV_ORF_Brittle Star Tube Foot Data_Locus_66782_Transcript_1/2_Confidence_0.500_Length_426_frame5	Unknown	0.998	6	6	6	ITGVLNMENMENMENMGNMGNMGNMENMESVESVESMVGGVWR	0.606	5.97	29.9
REV_ORF_Brittle Star Tube Foot Data_Locus_66782_Transcript_1/2_Confidence_0.500_Length_426_frame5	Unknown	0.983	4	4	4	EKITGVLNMENMENMENMGNMGNMGNMENMESVESVESMVGGVKR	0.709	11.1	33.8
REV_ORF_Brittle Star Tube Foot Data_Locus_66782_Transcript_1/2_Confidence_0.500_Length_426_frame5	Unknown	0.983	4	4	4	EKITGVLNMENMENMENMGNMGNMGNMENMESVESVESMVGGVYR	0.622	11.2	33.2
REV_ORF_Brittle Star Tube Foot Data_Locus_66782_Transcript_1/2_Confidence_0.500_Length_426_frame5	Unknown	0.983	4	4	4	ITGVLNMENMENMENMGNMGNMGNMENMESVESVESMVGGVNR	0.588	10.5	32.5
REV_ORF_Brittle Star Tube Foot Data_Locus_66782_Transcript_1/2_Confidence_0.500_Length_426_frame5	Unknown	0.983	4	4	4	ITGVLNMENMENMENMGNMGNMGNMENMESVESVESMVGGVSR	0.635	9.11	34.1
